# Supplementary material for: Spatiotemporal Population Growth Patterns and Interactions Among Sympatric Central European Mesocarnivores
Source: Life (Basel). 2026 Feb 3;16(2):261. doi: 10.3390/life16020261 (PMC12941889; doi:10.3390/life16020261)
Supplement: Supplementary file 1 [file life-16-00261-s001.zip]

Archive with 1 entries (1 files):
- life-4074348-supplementary.csv
