# Supplementary material for: Spatiotemporal Population Growth Patterns and Interactions Among Sympatric Central European Mesocarnivores
Source: Life (Basel). 2026 Feb 3;16(2):261. doi: 10.3390/life16020261 (PMC12941889; doi:10.3390/life16020261)
Supplement: Supplementary file 1 [file life-16-00261-s001.zip › life-4074348-supplementary.csv]

ID	HIGH_JACKAL_DENSITY	FOX_1997	FOX_1998	FOX_1999	FOX_2000	FOX_2001	FOX_2002	FOX_2003	FOX_2004	FOX_2005	FOX_2006	FOX_2007	FOX_2008	FOX_2009	FOX_2010	FOX_2011	FOX_2012	FOX_2013	FOX_2014	FOX_2015	FOX_2016	FOX_2017	FOX_2018	FOX_2019	FOX_2020	FOX_2021	FOX_2022	FOX_2023	FOX_2024	BADGER_2002	BADGER_2003	BADGER_2004	BADGER_2005	BADGER_2006	BADGER_2007	BADGER_2008	BADGER_2009	BADGER_2010	BADGER_2011	BADGER_2012	BADGER_2013	BADGER_2014	BADGER_2015	BADGER_2016	BADGER_2017	BADGER_2018	BADGER_2019	BADGER_2020	BADGER_2021
1	YES	160.13	171.99	237.11	237.26	300.62	240.38	301.82	340.02	317.28	162.82	138.58	84.21	77.05	47.01	58.1	55.88	55.61	65.67	51.55	72.8	35.08	58.59	68.93	100.53	59.8	57.92	34.26	41.25	0.34	0.68	1.7	0	1.02	2.31	1.32	1.32	0	0.33	0.66	0.66	4.1	3.61	3.94	1.92	5.06	12.97	20.12	20.68
2	YES	86.24	84.51	190.6	198	193.99	160.95	138.5	146.35	151.06	91.51	73.62	55.86	68.79	63.45	56.76	67.21	63.64	59.88	48.67	42.95	53.58	58.34	83.67	82.5	67.62	54.6	66.04	49.96	3.32	1.66	6.4	6.46	5.39	5.68	4.1	2.46	4.89	13.61	7.26	4.83	3.86	6.04	3.52	2.32	8.72	23.08	22.66	21.02
3	YES	56.16	71.23	159	145.13	116.98	86.17	70.24	76.37	103.9	66.91	56.94	42.97	75.81	29.27	31.18	28.35	48.04	52.41	65.48	59.6	101.22	109.58	85.12	86.71	87.87	80.13	128.5	124	1.19	2.55	1.97	4.21	3.66	3.15	3.4	2.18	3.4	2.46	3.55	4.52	6.26	4.18	8.33	8.17	23.74	21.25	15.62	14.98
4	YES	54.38	76.38	138.11	129.63	87.65	66.73	87.53	60.39	47.58	84.59	82.53	86.7	97.8	49.1	54.17	33.82	49.31	55.83	81.67	59.81	77.17	70.43	61	68.67	62.79	66.79	92.41	112.62	1.19	0	1.33	0.75	3.43	2.76	1.77	2.66	2.42	1.77	1.65	4.16	3.66	4.18	5.29	5.9	8.76	15.49	8.27	11.3
5	YES	72.64	71.07	114.33	119.04	152.16	125.52	150	166.44	158.64	77.4	132.36	81.64	79.12	45.92	65.84	70.52	61.66	67.64	52.24	65.44	32.48	54.54	56.92	95.01	50.92	51.04	27.62	34.01	0.36	0.24	0.72	0.84	1.32	1.12	0.28	0.42	0.56	1.12	0.7	0.14	4.42	5.72	3.2	1.92	3.39	8.51	19.26	17.91
6	YES	52.81	67.47	87.22	118.16	216.9	192.47	151.73	71.71	38.51	15.64	34.17	25.96	34.21	22.78	9.56	24.1	23.91	15.17	21.64	33.66	54.2	32.55	40.93	39.45	22.31	34.72	32.55	59.22	1.11	2.22	2.53	0	4.01	1.84	4.75	7.03	6.35	6.35	9.23	10.93	8.12	12.11	7.6	9.38	7.71	11.9	16.44	6.37
7	YES	89.07	97.83	153.79	114.49	97.78	99.97	60.76	62.45	93.05	108.15	94.36	103.64	107.81	69.49	49.39	70.82	40.99	62.53	83.28	65.28	46.77	53.77	39.11	46.72	31.18	20.09	26.02	80.37	6.9	9.62	13	11.75	18.15	21.02	10.79	17.91	12.97	8.59	18.14	5.85	17.35	8.29	8.84	13.05	19.01	18.27	11.22	6.2
8	YES	53.25	93.09	89.39	113.24	84.88	21.77	31.38	23.01	29.64	18.51	45.9	62.49	62.9	47.89	48.02	79.4	68.38	56	58.59	56.25	50.25	60.25	48.78	58.59	61.41	49.78	61.44	91.36	2.55	5.79	5.01	1.95	2.04	4.6	3.94	4.41	8.12	10.28	6.45	3.25	3.34	8.91	7.72	6.77	18.36	20.39	20.5	41.16
9	YES	50.37	96.8	137.09	106.94	110.05	94.33	84.38	39.97	86.73	100.7	48.52	50.94	35.68	56.84	37.9	41.1	60.86	59.22	41.84	13.76	74.3	75.41	67.1	48.29	22.92	27.18	28.31	59.05	0.84	2.31	0.84	1.68	0.21	0	0	0.86	4.18	0.82	5	5	10.7	4.1	0.86	10.36	17.92	12.16	2.34	0.77
10	YES	48.98	96.9	76.53	105.82	167.43	148.28	119.15	43.31	65.79	59.83	82.73	87.89	146.23	115.17	88.87	77.41	70.13	66.3	89.77	77.04	73.18	60.69	36.31	49.69	33.95	55.96	53.93	66.76	9.72	12.62	1.67	3.68	4.79	10.29	6.31	8.17	6.91	5.81	5.96	5.85	8.43	10.02	10.93	17.92	7.43	12.6	9.02	7.55
11	YES	60.99	55.48	38.03	105.04	40.9	110.68	79.98	67.06	74.1	76.14	66.13	58.27	77.03	101.56	91.78	86.57	106.74	69.71	103.63	110.08	128.13	144.77	83.37	109.26	77.33	101.19	62.84	65.56	2.84	4.28	2.84	8.88	5.75	8.05	6.19	7.58	27.5	19.89	24.74	33.56	22.33	32.25	36.92	39.35	28.4	18.98	22.95	19.75
12	YES	46.51	33.04	65.33	102.6	88.32	75.03	79.12	65.85	66.87	58.17	65.84	76.47	105.25	93.46	20.06	63.48	42.79	45.76	97.73	60.77	84.16	74.16	96.73	91.24	130.03	100.28	142.38	104.98	4.05	7.26	12.47	10.79	10.4	10.66	6.22	5.14	12.22	1.73	21.18	30.38	7.57	12.2	5.55	16.82	26	21.58	32.37	53.41
13	YES	19.58	27.68	36.04	101.22	113.51	57.94	53.92	71.11	54.74	40.16	59.06	44.08	68.56	43.58	40.82	49.5	97.83	38.68	56	46.33	61.28	109.84	102.22	81.28	71.8	59.4	68.86	49.7	2.73	2.43	3.69	4.98	3.24	1.88	1.26	2.28	5.64	3.9	3.72	28.39	4.26	10.54	3.99	5.52	25.4	36.08	48.5	35.04
14	YES	110.54	50.15	59.44	101.18	95.35	130.95	123	92.1	126.2	110.45	78.03	65.72	72.62	67.15	77.91	81.03	102.75	85.58	74.67	70.31	93.6	67.3	69.11	69.55	74.94	97.03	85.62	100.64	1.65	5.45	5.85	8.9	7.6	7.38	6.25	6.7	10.59	19.43	19.19	15.83	23.39	28.67	23.97	16.35	17.9	16.24	12	15.44
15	YES	49	25.7	68.9	100.55	75	30.16	40.5	37.89	32.27	23.59	29.99	30.47	25.41	29.54	18.84	25.96	24.9	23.83	34.81	55.06	30.36	69.08	83.28	53	92.12	87.92	174.03	146.37	1.6	2.65	5.05	5.44	1.58	2.65	1.84	2.09	3.84	3.75	1.25	3.63	0	2.78	6.1	3.6	13.6	17.2	13.76	32.84
16	YES	79.38	69.52	89.82	100.05	82.88	71.9	75.18	75.36	77.64	77.18	97.48	97.92	135.72	117.2	105.92	95.48	65.44	54.68	55.64	75.04	88	77.1	118.02	116.06	117.86	114.85	94.34	107.32	12.74	9.36	20.94	28.92	26.3	44.2	46.12	38.24	43.56	34.4	44.84	28.76	29.08	26.16	23.06	24.68	9.94	34.43	18.6	24.81
17	YES	48.98	57.38	141.98	98.2	97.74	106.44	91.4	70.34	49	32.04	35.71	49.86	95.63	22.19	23.44	33.05	41.04	39.66	67.17	60.02	39.78	42.8	27.44	30.32	25.9	47.26	49.7	45.74	3.92	1.2	0.36	0.54	1.44	11.38	5.42	6.71	2.59	2.81	7.18	9.7	2.07	6.36	9.15	7.82	13.28	10.28	7.72	4.92
18	YES	84.79	93.52	50.39	97.7	98.45	122.82	104.08	91.98	80.89	78.06	53.09	61.02	70.94	86.92	73.24	92.32	74.04	87.3	77.26	85.5	89.11	81.55	66.94	84.39	101.64	101.33	93.69	94.06	3.81	3.54	2.94	0.9	5.7	4.02	5.03	10.08	12.8	12.34	15.1	15.52	16.48	25.18	22.38	16.04	15.57	11.3	20.27	22.91
19	YES	36.6	72.75	64.5	97.35	199.95	150	149.1	19.2	10.2	9	26.49	35.68	9.34	14	20.58	65.01	74.64	37.01	25.22	34.69	27.8	31.83	60.69	51.95	21.47	32.42	51.17	70.79	1.35	4.5	2.25	1.8	1.65	1.28	0.64	1.59	1.59	2.94	9.15	8.25	6.25	4.9	6.32	5.34	19.66	27	33.06	11.52
20	YES	45.03	63.11	78.84	95.97	90.13	83.3	64.98	39.33	72.17	55.1	56.2	40.08	56.94	34.1	29.74	32.12	44.86	42.42	46.76	45.48	67.88	58.36	69.58	77.01	73.98	72	103.97	118.89	1.68	8.11	4.92	6.27	10.15	8.72	4.5	8.14	5.9	4.82	5.52	5.22	7.62	4.18	8.84	5.28	9.4	17.87	6.2	16.67
21	YES	31.56	61.58	27.98	91.53	100.87	98.29	107.19	80.51	43.31	37.71	60.38	57.04	52.45	86.32	121.56	71.28	80.13	92.19	105.02	97.46	110.27	57.75	43.15	66.16	56.81	66.59	45.24	87.67	0	0.62	0	0.62	0	2.64	11.02	4.76	16.02	22.2	14.54	11.06	12.93	11.17	6.31	11.61	10.08	4.51	2.14	4.01
22	YES	38.38	28.96	38.38	88.4	101.14	98.8	62.72	43.5	47.58	39.46	42.62	43.36	48.02	39.26	40.4	46.36	58.58	65.4	65.62	29.54	56.73	68.26	81.5	100.92	84.17	77.7	80.25	124.28	3.3	3.54	1.8	1.82	0.76	5.12	3.42	2.1	2.62	3.4	5.02	5.7	4.56	15.56	2.66	20.13	8.61	19.51	22.34	22.11
23	YES	27.24	59.47	40.21	84.8	76.09	66.41	75.26	73.15	36.78	39.68	52.86	60.24	54.72	56.08	77.95	50.3	67.75	74.12	80.48	60.95	84.35	53.85	33.49	40.05	36.31	57.68	55.26	69.67	0	0.82	3.69	4.92	3.28	6.15	8.73	10.25	11.48	11.81	9.67	5.04	3.59	3.51	1.69	1.47	7.84	4.62	6.5	8.26
24	YES	34.8	38.9	52.4	83.9	62.4	54.95	66.51	26.86	50.92	40.5	43.32	19.5	24	32.2	34.36	32.49	40.18	32.12	27.72	28.56	35.7	42.86	44.27	47.52	49.8	61.05	44.02	42.39	0	3	0.75	1.5	3	4.5	3.75	3	4.5	6	5.25	4.5	8.81	9.28	6.56	8.98	19.9	21.5	19.66	18.65
25	YES	43.26	87.36	51.24	83.29	129.72	133.33	109.95	35.16	33.29	43.23	42.51	67.81	78.71	120.01	99.64	69.24	74.24	99	68.84	73.2	64.1	76.78	73.46	78.42	67.9	67.48	53.48	65.26	10.6	13.15	4.09	6.51	4.33	13.98	9.48	16.95	28.04	16.4	16.16	13.76	24.72	16.64	17.84	11.2	18.5	21.2	11.2	16.26
26	YES	30.23	46.21	135.17	82.01	64.74	85.53	76.19	64.18	48.36	37.08	32.17	49.08	91.47	38.01	40.45	38.47	34.14	41.72	68.04	74.76	61.67	54.86	44.08	50.96	44.02	34.36	35.08	51.96	4.41	0.56	0.49	0.28	1.18	6.37	4.7	3.59	7.45	6.57	6.77	6.32	3.53	9.03	15.17	9.1	11.79	7.91	14.56	8.91
27	YES	33.63	53.01	110.61	80.3	124.25	126.36	92.6	80.5	77.28	97.86	79.29	87.97	79.67	85.18	96.75	84.62	22.72	67.49	95.42	79.54	80.56	93.82	70.3	84.98	78.4	58.7	79.74	69.9	0	0.24	0	0	0	6.27	7.11	14.22	12.09	6.85	9.5	2.52	7.75	9.44	6.31	25.6	9.48	15.48	12.28	11.84
28	YES	41.58	27.81	48.59	79.25	103.11	109.75	60.68	85.25	52.8	20.47	37.28	27.94	22.92	12.83	13.74	9.8	14.38	18.98	20.88	16.57	21.94	34.46	29.74	33.32	43.85	17.83	23.54	45.57	0	0.82	2.22	0	5.35	2.42	6.1	1.91	2.22	3.12	2.38	6.04	2.68	5.72	6.52	7.55	12.56	18.7	17.97	14.47
29	YES	46.97	50.44	51.26	78.66	88.26	98.04	83.29	59.78	57.21	78.78	59.5	64.08	60.78	63.16	61.2	73.48	66.24	70.66	83.04	77.02	67.32	72.11	90.15	86.35	78.38	71.85	70.41	76.73	1.43	0.5	2.36	3.03	3.29	6.32	2.86	5.44	8.02	1.3	6.2	6.44	8.4	9.08	9.02	29.06	10.12	20.24	5.52	7.36
30	YES	77	84.6	95.82	78.25	87.55	27.39	39.34	35.68	41.64	27.63	56.83	54.65	82.14	82.24	65.28	53.37	90.72	112.42	82.44	139.99	119.77	136.33	194.45	140.49	140.23	166.7	193.79	164.88	0.19	3.24	4.08	6.1	5.4	7.83	5.64	6.66	45.87	10.72	14.56	17.4	21.36	19.17	23.42	8.93	13.43	54.11	20.35	34.05
31	YES	24.18	23.96	25.72	77.42	68.08	38.43	95.24	55.3	70.84	40.72	45.73	51.57	49.51	31.94	59.31	59.23	63	55.55	66.14	77.84	93.37	93.7	64.12	52.99	44.84	45.37	57.25	62.76	1.64	8.2	6.99	6.47	3.28	5.74	8.16	8.75	5.67	9.25	5.93	3.1	1.24	5.18	4.96	5.6	14.46	24.58	18.31	10.72
32	YES	36.85	23.32	41.17	77.2	90.32	111.07	70.3	52.63	126.83	79.45	40.05	55.8	46.2	39.95	30.85	39.2	41.05	39.65	41.25	56.05	49.72	71.37	62.9	78.16	66.8	70.38	59.48	75.85	6.9	11.56	13.41	13.7	13.77	10.15	4.5	17.7	13.35	9.55	5.8	3.5	5.5	3.8	13.6	7.34	4.32	3.79	4.86	11.72
33	YES	45.22	64.17	66.07	77.07	101.22	77.45	59.13	66.21	51.99	21.86	50.19	24.08	27.2	19.14	31.82	26.94	34.76	39.63	35.22	52.2	43.26	48.46	63.14	43.6	23.25	34.45	42.74	18.16	0	0.84	2.34	4.42	1.16	4.5	2.21	4.05	2.99	3.22	2.53	0	0.44	1.36	5.88	2.59	4.15	4.18	1.66	2.1
34	YES	38.09	40.58	51.1	76.75	71.84	67.32	47.59	56.88	38.61	20.85	35.77	29.55	28.78	32.45	11.6	17.55	19.56	24.25	19.84	11.95	30.55	30.59	38.88	47.38	45.49	21.34	29.61	28.35	0	4.5	5.46	6	7.11	4.69	8.15	4.01	12	3.17	3.27	9.33	3.85	7.63	2.7	25.45	15.5	20.65	25.91	20.14
35	YES	22.36	40.43	37.94	74.64	83.74	112.24	91.01	56.88	42.97	40.06	60.2	59.77	63.02	60.34	51.81	70.56	57.25	23.24	68.6	59.2	91.62	117.78	52.32	74.98	48.74	60.98	72.32	87.66	0.94	2.78	2.82	5.26	8.06	9.95	17.82	17.61	12.61	16.58	22.38	18.92	17.51	15.62	11.82	15.32	12.44	40.7	31.62	26.98
36	YES	32.97	54.3	53.64	72.48	101.88	115.8	58.62	24.84	53.52	38.07	70.8	97.18	76.5	71.96	78.34	81.18	95.4	108.9	112.58	66.02	138.88	109.25	109.82	114.83	116.64	79.04	92.34	127.41	3.48	2.76	1.86	2.19	1.5	4.32	4.84	4.64	10.2	10.9	15.94	13.52	17.24	20.12	17.82	30.72	25.92	30.01	26.96	30.14
37	YES	45.51	94.66	177.62	72.28	80.41	105.2	74.34	46.66	44.5	20.61	46	75.9	55.8	26.5	21.95	23.25	50.8	23.9	27.6	33.25	32.28	32.19	19.92	14.76	10.92	36.96	35.04	34.56	5.6	4.8	0.23	0	0	18	6.25	14.75	3	5	11.3	8.9	2	3	4	3.84	13.83	8.82	3.24	2.76
38	YES	30.35	39.19	22.59	71.6	107.7	72.87	92.24	56.3	60.12	50.71	34.24	42.77	44.8	50.72	53.24	55.97	59.7	65.55	67.01	81.54	57.18	63.82	62.43	43.03	37.8	33.46	36.26	51.89	0.92	0.68	0.92	1.38	2.09	7.35	4.56	8.28	8.74	5.73	7.74	12.44	12.13	11.71	14.46	13.1	8.9	6.9	16.36	16.22
39	YES	54.86	65.45	44.06	71.51	75.29	99.41	103.37	97.16	40.09	56.87	75.97	66.25	65.61	83.67	106.67	61.91	78.7	73.52	99.91	93.97	110.16	84.44	44.52	71.82	57.54	80.92	73.99	89.81	0	1.84	0	2.76	1.84	2.67	7.76	3.07	11.67	14.22	7.72	8.14	12.4	14.19	12.14	7.8	7.12	2.94	7.56	7
40	YES	35	45.79	25.98	71.13	61.43	43.79	38.95	43.26	32.58	32.2	97.86	97.3	106.82	102.24	62.47	98.1	70.13	80.98	81.67	62.17	89	130.96	131.62	97.96	76.44	102.94	92.08	89.26	7.8	11.06	9.4	6.82	6.66	5.4	11.94	9.64	27.85	20.86	19.28	8.11	8.36	7.6	7.8	26.62	36.48	67.3	39.04	48.98
41	YES	26.75	23.9	26.94	69.19	75.77	46.67	101.1	66.88	58.7	31.38	37.84	45.66	48.65	26.48	51.66	75.05	68.05	52.08	57.78	75.19	98.26	91.76	40.86	41.44	26.16	33.3	36.9	36.5	1.84	9.2	7.18	7.18	3.68	3.7	8.19	9.02	4.44	7.83	5.55	3.7	1.48	7.25	6.02	7.62	17.54	12.46	12.82	13.18
42	YES	31.9	49.17	65.12	68.75	46.42	23.65	35.51	23.64	17.88	49.97	46.2	58.6	42.25	33.05	34	23.4	24.75	26.75	31.6	14.7	29.61	29.65	22.26	18.12	18.53	19.29	20.02	32.3	0	0.44	0.87	0.88	1.88	2.2	1.3	4.2	2.65	2.1	1.45	0.7	0.95	1.8	0.2	3.4	2.1	5.9	0.94	1.84
43	YES	18.51	29.87	40.06	68.55	80.47	65.7	36.4	18.71	16.61	15.76	18.33	24.74	34.21	25.14	16.88	32.9	28.34	30.4	33.71	29.67	40.7	52.2	63.42	62.1	58.4	62.96	62.28	63.88	2.7	8.73	2.6	6.87	13.27	11.71	4.99	7.61	3.88	5.38	7.74	7.23	7.61	5.73	4.88	10.36	7.64	17.54	7.44	17.04
44	YES	58.52	76.43	85.03	67.43	75.47	51.89	39.39	25.23	39.86	51.46	43.02	25.28	32.84	14.11	30.45	30.82	45.19	41.55	47.07	28.85	45.24	32.32	33.86	31.97	29.5	22.12	47.77	50.49	2.5	6.81	4.16	5.35	8.38	5.45	5.49	7.15	3.32	8.3	9.96	6	11.52	10.18	6	6.6	7.96	7.91	8.64	3.15
45	YES	24.95	48.69	70.78	67.18	66.58	50.75	46.8	62.82	52.72	50.71	65.75	75.14	87.14	89.77	84.42	88.95	69.97	96.81	88.5	96.42	89.65	103.26	109.45	84.84	75.73	87.36	83.29	97.54	2.14	4.42	3.64	7.87	3.5	10	9.19	8.96	19.27	15.12	13.65	11.36	34.8	22.34	25.32	26.07	15.58	39.3	24.96	24.35
46	YES	17.14	31.74	99.58	66.12	51.24	42.3	39.96	26.74	42.6	36.34	39.4	53.2	51.4	30.7	29.08	35.7	50.6	44	41.82	16.12	46.4	40	27.1	9.4	9.4	37.6	37.6	37.6	0	1	4.92	6	4	8.82	6.26	15.14	9.26	8.2	14.08	4.26	3.76	2.64	0	1	9.5	7.9	9.4	9.4
47	YES	61.18	22.02	48.44	64.79	42.02	42.31	41.34	43.13	32.16	35.27	57.38	33.12	48.24	50.94	39.34	45.46	44.94	27.16	86.82	85.54	53.06	110.38	140.37	99.46	85.03	99.23	136.23	109.31	2.02	2.55	3.57	4.1	1.06	2.32	2.42	2.3	8.02	6.06	9.46	15.28	3.1	11.78	13.12	14.44	35.88	69.78	48.53	52.57
48	YES	28.56	61.53	27.72	64.47	75.39	68.25	83.37	88.2	18.27	28.77	49.77	41.16	37.8	67.41	106.05	51.45	65.73	76.02	90.93	90.51	93.87	47.25	31.32	56.7	50.58	59.04	55.08	78.66	0	0	0	0	0	0	7.56	0	8.61	11.13	1.05	4.83	3.15	5.67	2.73	1.05	2.73	0.18	1.8	4.68
49	YES	30.79	48.97	43.51	64.4	123.43	86.69	84.13	77.1	53.24	71.97	84.04	71.39	75.27	60.38	57.95	74.27	57.36	52.98	70.25	55.9	74.09	59.32	74.92	81.26	67.34	67.96	69.63	153.59	3.28	3.07	2.19	5.07	4.38	10.25	2	7.61	13.22	1.34	7.42	5.18	8.51	11.52	2.35	7.52	7.62	11.35	10.24	12.32
50	YES	32.84	35.38	43.94	62.94	59.21	51.73	43.46	9.51	35.56	30.15	32.25	11.01	19.97	25.74	24.63	32.05	25.11	29.95	19.74	18.05	19.33	24.13	47.34	50.56	52.11	48.13	42.51	31.19	0	0	0.32	0.32	0	0.64	0.96	1.28	1.28	0	0.96	0.64	3.1	1.77	1.5	6.41	23.43	21.61	18.29	21
51	YES	25.84	55.67	25.08	58.33	68.21	61.75	75.43	79.8	16.53	26.03	45.03	37.24	34.2	60.99	95.95	46.55	59.47	68.78	82.27	81.89	84.93	42.75	27.84	50.4	44.96	52.48	48.96	69.92	0	0	0	0	0	0	6.84	0	7.79	10.07	0.95	4.37	2.85	5.13	2.47	0.95	2.47	0.16	1.6	4.16
52	YES	37.67	26.91	65.33	58.16	70.81	91.7	73.67	37.82	32.51	38.84	24.6	35.76	33.12	43.41	38.66	62.49	45.97	49.28	56.58	58.9	52.23	52.92	54.48	54.42	82.14	89.88	74.19	100.23	4.15	0.84	3.32	3.71	1.39	4.53	3.39	3.22	4.29	2.49	6.1	7.19	7.6	6.44	2.42	6.45	1.74	6.96	0.87	12.18
53	YES	21.06	17.03	29.66	56.37	29.66	18.21	32.52	31.14	39.45	23.88	31.16	38.39	54.32	46.65	49.68	45.08	36.21	44.9	64.89	59.3	50.44	51.97	61.45	64.63	50.35	40.5	54.58	53.13	0.43	0	0.42	0.51	0	0.7	0.7	1.56	2.93	3.57	5.19	0.7	2.8	2.73	2.62	3.24	13.93	32.96	23.37	10.87
54	YES	13.37	29.46	41.94	56.31	42.27	33.88	55.5	38.4	44.91	22.69	47.18	45.55	67.66	74.31	50.8	38.17	35.15	55.12	31.87	47.18	49.36	53.29	92.29	77.98	76.45	86.97	103.66	111.33	0.78	1.65	1.79	4.07	2.77	2.34	4	6.65	9.38	10.26	8.17	2.22	3.34	4.61	7.66	6.67	7.01	18.46	19.19	36.23
55	YES	32.28	41.95	55.38	56.13	50.55	32.55	41.85	42.99	43.5	27.45	39.6	47.03	47.28	55.67	40.05	35.8	19.55	51.61	50.5	58.18	78.76	82.06	121.39	75.74	74.26	77.47	89.6	114.78	3.33	1.32	1.95	2.94	3.27	2.51	3.27	3.82	2.03	4.16	1.52	1.49	3.94	3.64	4.19	13.3	14.35	27.02	24.83	26.59
56	YES	44.68	46.23	48.03	55.85	59.65	46.37	62.03	37.55	39.6	37.9	51.61	39.54	59.14	56.28	59.33	42.23	64.01	74.92	56.85	78.47	67.46	80.12	133.86	86.18	78.02	99.26	90.7	129.25	1	1.76	6.9	7.35	7.35	13.79	9.18	9.13	25.92	13.46	16.3	17.35	22.11	19.03	19.68	19.42	20.42	32.07	17.29	27.52
57	YES	18.13	21.82	19.26	54.66	53.6	22.31	21.61	22.64	15.65	18.42	32.31	39.78	27.4	23.44	25.32	26.93	34.15	29.11	21.45	30.52	46.92	46.94	70.88	36.84	36.7	41.18	41.28	38.3	0	1.74	0.87	5.94	1.16	2.98	5.09	6.75	9.76	13.22	4.08	6.86	3.92	10.28	10.07	16.14	15.04	38.34	27.23	22.05
58	YES	20.32	24.67	47.05	54.36	29.21	19.29	27.06	36	29.03	24.66	30.71	43.84	57.23	40.25	40.43	49.7	30.9	50.79	60.96	55.1	31.54	70.48	89.46	58.46	42.74	53.1	51.38	68.2	3.41	1.89	1.56	2.54	2.28	1.6	1.6	0.93	1.24	0.49	3.41	1.11	5.24	3.38	4.98	4.68	13.54	45.66	31.36	26.3
59	YES	25.86	31.92	47.2	52.7	39.75	24.01	21.06	25	15.37	3.9	13.01	35.06	46.97	19.63	22.4	29.74	38.3	26.85	32.49	24.82	24.75	45.21	32.16	26.73	28.23	27.66	31.82	27.1	3.27	1.17	0.78	0	0.78	0	2.1	0.78	0.78	0.73	1.74	0.57	1.56	9.73	3.42	2.81	23.66	30.61	32.4	35.48
60	YES	9.84	16.4	8.2	51.66	27.06	20.5	32.8	4.92	10.66	6.56	17.04	37.7	17.9	4.4	16.08	17.9	28.5	20.48	33.04	13.36	15.62	19.2	20.14	21.96	7.62	17.5	56.52	76.2	0	0	0	0	0	0	1.78	0.88	1.76	0.88	1.32	1.78	7.04	4.4	3.1	4.4	2.64	0	3.6	0
61	YES	22.68	14.04	24.12	51.12	46.62	39.42	36.54	39.06	40.5	37.08	63.53	55.28	68.1	57.96	57.38	54.3	53.44	43.64	42.86	30.05	43.22	69.35	98.19	107.47	83.17	85.59	73.15	121.27	0	5.04	0	1.08	0.54	10.83	7.14	9.59	6.82	5.32	6.24	9.84	6.56	4.1	4.28	12.49	15.46	29.2	32.42	39.33
62	YES	28.2	43	55.37	50.67	93	95.27	114.19	34.7	56.54	38.49	55.17	53.79	51.12	43.71	41.68	38.92	38.97	41.54	42.36	57.78	46.82	58.59	54.33	56.49	67.28	79.98	78.4	61.7	4.5	6.72	5.08	5.57	6.99	13.5	7.77	18.89	16.1	11.75	7.35	8.13	9.07	7.43	18.14	19.18	23.95	1.4	17.2	9.67
63	YES	32.96	35.84	40.56	50.45	98.64	105.71	110.73	53.04	52.85	64.95	59.54	62.11	60.68	24.04	52.69	28.7	42.07	34.98	37.32	55.56	23.96	60.64	76.77	64.52	79.27	65.95	57.65	81.05	1.2	5.36	2	2.72	3.97	6.2	2.83	12.68	8.02	8.05	7.36	1.95	4.45	3.77	10.1	2.36	14.45	11.77	10.16	19.35
64	YES	26.44	19.09	39.2	49.01	54.04	68.85	32.96	20.62	26.64	16.8	16.9	25.44	19.35	15.9	12.85	22.72	18.23	19.12	13.21	7.89	24.46	19.38	18.72	20.9	14.98	13.43	24.05	17.72	0	0	0.92	1.14	2.56	4.56	3.1	2.96	4.41	1.44	5.68	5.42	0.88	1.32	4.16	7.21	0	4.51	4.64	3.89
65	YES	23.86	17.61	37.28	48.35	46.42	39.51	23.25	44.04	31.08	33.05	36.17	31.56	34.29	15.09	11.92	20.24	18.22	16.39	16.63	26.37	23.7	38.55	49.75	56.3	58.85	69.25	116.75	143.35	1.1	9.45	14.05	4.22	5.99	6.29	4.53	7.61	1.86	3.1	4.65	3.38	9.3	3.71	6.7	7.3	8	33.55	31.8	18.3
66	YES	38.79	19.78	38.56	47.97	65.94	73.38	55.26	43.17	48.7	25.28	34.84	28.52	35.14	62.7	62.52	81.37	28.71	45.72	92.33	75.06	30.75	62	47	66	55	53.5	45.5	75.25	9.61	3.22	8.76	12.81	6.18	10.56	8.6	7.78	7.26	4.38	16.98	7.42	6.47	16.15	15.8	10.25	4	6.75	4.5	5.25
67	YES	19.11	44.1	35.58	47.69	68.26	62.82	49.46	33.5	16.82	25.7	47.91	58.73	85.34	22.88	25.22	33.8	36.66	70.2	22.88	27.82	25.63	29.21	50.3	43.74	49.65	33.44	42.59	37.45	5.46	6.72	0	0	0	5.55	2.59	1.48	1.56	1.56	3.9	0	2.6	2.08	4.42	2.94	4.48	19.56	14.72	15.07
68	YES	27.29	51.55	34.64	47.6	52.37	24.9	13.83	14.84	25.1	21.47	61.91	52.56	53.55	31.01	30.68	44.58	27.79	37.18	37.01	48.71	53.86	71.53	74.8	72.01	56.65	60.09	75.26	71.9	1.35	3.88	2.98	1.77	3.85	9.89	3.11	4.84	4.92	2.16	4.23	6	5.07	5.98	3.26	13.54	29.47	30	47.09	31.34
69	YES	30.3	15.3	33	47.45	73.2	117.35	93.05	66.05	81.1	94.15	69.34	69.74	58.82	17.06	25.31	34.03	34.29	35.81	24.67	48.5	49	56.9	107.93	85.32	72.58	54.15	79.94	109.07	0	4.05	0	1.45	3.15	2.76	1.84	2.3	4	1	11	11.75	4	2	0	0	32.12	61.68	0.98	31.83
70	YES	27.17	30.57	55.63	47.18	72.64	78.98	58.59	46.31	52.21	47.42	60.99	52.51	151.65	91.08	105.39	46.8	40.18	32.93	32.9	37.24	49.7	37.07	51.14	57.52	56.75	47.96	54.56	66.5	3.69	10.76	7.46	8.04	11.94	9.3	7.46	9.94	8.23	9.94	6.91	5.6	1.1	3.74	7.32	16.9	7.81	9.94	9.94	9.47
71	YES	40.72	68.65	88.08	46.19	42.64	39.44	35.31	45.08	43.16	30.53	10.1	41.8	41.95	42.8	63.67	71.54	55.76	50.78	62.4	59.9	66.76	36.68	133.78	92	80.8	80.7	81.32	85.48	2.92	2.92	4.13	6.34	2.85	0	6.25	12.1	10.16	8.02	15.16	11.3	10.96	8.95	14.04	5.56	16.4	15.54	16.48	26.28
72	YES	22.92	10.5	37.92	45.75	65.67	58.38	46.5	44.96	57.34	29.44	45.1	51.95	48.14	32.63	63.14	70.78	36.89	57.28	36.95	26.04	27.6	44.97	59.94	49.95	49.23	50.19	47.91	59.82	1.74	1.31	3.06	3.55	4.58	4.59	2.43	2.73	2.77	5.37	2.95	1.13	1.59	4.87	0	4.2	11.04	17.82	15.51	10.5
73	YES	5.2	41.8	37.64	45.61	10.53	77.29	37.6	30.71	43.34	30.43	42.9	44.15	41.44	47.03	54.04	35.38	26.55	22.2	34.71	36.28	77.92	61.28	52.63	70.5	52.38	38.2	25.22	57.57	5.44	1.63	0.68	0.95	1.36	4.34	3.7	3.59	6.32	5.71	3.59	2.3	4.35	4.56	8.1	12.09	7.31	4.54	8.97	3.57
74	YES	32.28	37.6	37.36	45.57	41.74	35.3	43	28.28	43.88	12.72	49.32	49.18	21.4	26.75	25.36	20.57	16	22.07	24.66	31.66	42.66	36.57	89.27	50.66	49.97	57.85	62.74	59.45	0.29	0.76	0.47	0.47	0	0.28	2.36	0	0.68	1.02	2.42	3.48	4.36	4.82	8.78	11.09	16.93	30.09	24.75	25.12
75	YES	25.74	31.47	37.77	43.93	36.48	35.83	48.34	28.6	40.85	27.25	36.96	45.64	46.5	38.14	18.92	15.58	14.2	18.32	18.22	26.1	20.72	26.42	44.1	35.02	99.6	90.3	69.94	52.76	0	0.3	0	0	0	0.36	0.18	0.36	0	0	0.36	0.9	1.48	1.46	3.08	8	26.76	19.64	17.28	37.5
76	YES	18.68	26.1	13.2	43.4	45.6	50.1	27.59	35.85	33.83	34.49	40.16	45.88	42	26.26	31.31	30.53	26.91	26.3	26.08	38.76	21.42	55.53	105.26	48.9	54.73	69.36	61.92	66.78	0.2	0	0	2.59	1.8	2.58	4.29	2.3	3.22	6.74	8.28	4.52	5.93	5.19	11.15	3.56	14.66	47.2	32.63	37.34
77	YES	23.82	38.82	40.34	43.13	52.61	79.27	34.42	40.34	76.54	67.62	69.93	91.66	100.82	82.95	51.42	61.51	62.61	67.16	52.89	48.51	43.2	56.64	146.86	76.1	83.26	95.36	85.55	80.58	11.83	9.43	5.56	14.54	8.01	14.4	11.94	21.39	17.91	17.07	24.75	27.48	22.72	26.37	20.34	10.53	11.93	35.12	19.65	19.72
78	YES	38.77	42.86	63.4	41.23	39.87	35.59	17.89	25.51	28.81	46.75	67.03	66.7	49.73	48.03	31.15	25.46	26.49	46.17	63.11	36.49	40.73	39.64	16.39	17.71	21.29	16.28	14.41	25.44	3.26	5.2	6.19	6.91	8.46	12.98	10.68	12.82	7.36	4.57	5.83	2.2	8.04	0.52	4.11	9.84	5.69	6.75	4.84	5.77
79	YES	0	20.93	19.09	41.17	58.19	59.34	69	60.49	69.46	34.96	35.88	43.47	45.08	42.22	45.16	43.2	37.16	39.38	34.56	36.16	46.96	48.98	86.2	51.05	42.33	46.18	48.88	58.97	0	2.3	3.91	5.75	5.75	5.98	6.9	10.35	6.74	7.59	9.72	1.4	6.88	10.08	13.88	12.58	13.54	13.56	11.6	17.25
80	YES	0	20.93	19.09	41.17	58.19	59.34	69	60.49	69.46	34.96	35.88	43.47	45.08	59.58	57.36	48.54	47.3	46.04	38.62	44.88	50.32	47.18	63.96	50.46	43.5	35.38	44.2	59.02	0	2.3	3.91	5.75	5.75	5.98	6.9	10.35	10.4	10.92	11.7	2.6	7.8	10.86	18.12	14.94	14.02	14.44	11.16	18.68
81	YES	22.63	3.92	48.59	40.8	57.12	55.08	38.76	42.5	52.36	13.94	35.61	42.99	42.02	24.37	57.04	70.77	33.36	50.89	30.79	16.64	30.27	34.82	47.06	38.86	29.8	29.46	29.4	37.14	1.02	0.68	2.04	2.38	3.74	4.92	1.23	2.12	2.46	6.57	3.9	1.44	2.12	6.67	0	5.73	9.92	13.6	12.02	10.5
82	YES	17.66	3.9	26.52	39.65	56.55	53.3	39.26	38.09	49.7	23.14	32.04	37.13	36.56	17.78	50.2	60.31	28.75	46.38	33.77	18.95	21.78	57.1	71.72	72.42	52.58	49.88	45.22	59.38	0.78	0.52	2.08	2.24	2.86	2.32	0.58	0.87	1.16	2.32	1.45	0.29	0.87	5.45	0	0.92	1.44	4.36	11.7	7.96
83	YES	33.22	31.43	36.98	38.47	130.12	91.47	93.73	19.78	17.86	12.12	33.25	48.72	38.77	43.04	36.4	48.42	46.56	52.14	53.01	56.93	54.08	84.68	68.36	89.16	70.76	86.6	90.6	71.96	5.69	4.58	2.04	4.81	2.18	3.93	3.89	5.11	5.58	3.2	4.4	2.21	4.85	7.47	3.18	5.64	3.76	4.72	6.48	17.2
84	YES	20.65	15.12	37.45	37.31	30.73	22.75	31.64	30.8	21.14	17.92	50.59	70.57	85.02	79.53	52.79	80.8	62.22	73.07	74.21	60.74	85.05	90.94	97.89	62.82	64.67	41.02	72.51	70.67	0	0.7	0	1.26	0	4.12	5.72	14.1	19.24	15.92	13.96	7.22	11.21	6.01	4.78	4.74	14.85	20.8	12.06	27.59
85	YES	24.13	14.87	32.48	34.38	42.99	69.87	82.53	72.2	69.69	30.22	34.22	25.09	38.12	37.16	24.26	32.81	16.33	32.98	46.9	46.85	21.61	66.25	67.39	49.68	40.37	51.16	70.22	68.53	7.95	1.69	1.89	1.89	1.98	0.62	0.93	3.57	3.5	2.48	5.02	3.98	1.61	4.61	5.6	4.3	14.2	31.82	22.46	34.86
86	YES	0	17.29	15.77	34.01	48.07	49.02	60	52.6	60.4	30.4	31.2	37.8	39.2	51.75	46.5	35.25	39.25	37	31.25	34.5	38	28.75	43.5	45.75	39.75	26.75	42.5	52.25	0	2	3.4	5	5	5.2	6	9	10	10.5	11.25	2.5	3	5.25	10.5	6.75	7.25	8	9	14.5
87	YES	18.37	21.35	23.53	31.96	33.55	26.83	29.84	16.21	23.46	24.63	23.22	16.22	31.62	38.97	29.23	28.26	26.23	28.72	22.31	25.13	20.2	38.12	55.61	40.53	45.22	32.98	27.5	30.77	0.04	0	0	0	0.02	0.06	0	0.12	0.81	0.72	1.05	0.36	1.25	0.28	2.17	3.81	21.3	28.07	28.93	27.77
88	YES	17.2	22.8	33.35	30.9	30.45	34.3	25.55	28.15	54.1	41.53	56.79	55.6	57.37	52.19	47.6	52.75	48.33	49.64	35.35	36.95	42.4	40.15	131.3	53.6	60.35	69.2	72.15	68.25	1.12	1.62	1.5	3.75	3.7	1.3	1.5	2.25	0	2.13	8.52	8.52	10.41	13.65	14.65	8.95	8.15	20.95	19.2	17.6
89	YES	8.73	9.05	17.88	29.53	60.35	29.06	33.89	39.39	32.63	25.61	27.49	49.72	42.39	59.89	44.99	43.99	28.26	34.53	69.56	34.82	47.24	49.25	81.32	69.07	67.46	43.88	65.5	66.93	4.32	1.84	2.29	5.3	2.79	1.69	2.39	4.03	5.47	11.1	5.81	2.66	2.75	3.46	3.98	5.39	5.78	21.7	11.23	19.43
90	YES	17.28	25.56	23.4	28.8	68.76	118.8	110.52	26.64	22.32	9.72	21.6	18.72	25.56	4.84	20.25	16.65	24.75	25.65	22.5	30.6	18.9	36	33.48	35.7	34.14	41.28	44.76	78.06	0	0	0	0	2.16	6.48	0	0	0.88	0.9	4.5	9	1.35	10.35	11.25	23.85	0.45	1.98	3	5.4
91	YES	15.76	14.24	25.12	28.76	38.28	42.36	39.24	33.32	28.12	33.32	61.08	52.88	60.05	38.31	59.23	38	45.06	25.44	20.63	36.73	28.53	43.02	78.32	78.98	82.74	70.57	54.18	65.98	0	4.6	0	0.44	0.84	6.37	7.03	14.58	9.48	10.4	12.45	9.5	20.4	3.4	8.16	2.62	9.96	24.46	16.83	24.84
92	YES	23.3	25.64	16.36	27.62	33.26	27.88	34.18	24.2	21.8	12.9	35.76	40.68	21.1	18.17	15.54	20.57	12.66	20.09	15.36	22.49	15.6	40.43	92.95	69.42	80.21	86.58	90.74	109.33	0	0.34	0.34	0.34	0	0	0.48	0.91	2.78	1.44	0.96	0	0.96	0.96	0	2.6	12.22	30.03	33.02	24.57
93	YES	25.58	40.96	35.2	27.2	47.28	34.86	23.4	7.9	21.96	21.86	24.24	25.86	22.65	18.93	16.89	18.3	15.63	14.43	15.9	23.94	17.12	21.77	20.84	20.65	16.8	16.06	23.64	21.34	2.28	7.04	4.46	2.9	3.18	4.8	2.01	9.99	7.53	4.89	2.46	1.05	2.25	1.89	7.02	9.63	7.04	15.92	1.2	1.53
94	YES	40.8	39.86	25.58	25.04	31.57	26.41	15.08	8.6	6.77	7.78	18.2	25.9	31.02	20.61	27.07	30.44	17.63	51.84	30.29	29.55	13.11	29.85	62.27	43.33	43.97	35.19	35.19	34.28	1.5	1.5	0	0	0	1.46	2.22	3.68	1.81	4.44	6.25	5.92	6.25	7.4	7.73	3.7	10.79	31.08	20.46	23.83
95	YES	9.48	18.96	8.72	22.4	27.3	17.6	18.2	20.7	12.34	7.3	9.86	10.84	11.22	4.9	6.86	16.12	9.24	18.96	14.58	16.34	14.43	27.69	44.46	31.33	26.39	57.33	37.05	37.44	0	0	0	0	0.3	0	0.72	0.12	0.98	0	0	3.4	2.68	1.46	5.36	0.26	7.28	14.69	14.69	10.92
96	YES	11.1	15.73	16.8	22.29	11.6	19.27	32.77	17.4	22.76	10.97	20.51	28.34	23.47	15.98	14.29	12.09	12.57	9.54	8.41	17.52	36.11	47.53	48.63	57.04	52.39	40.77	42.77	42.12	0.06	1.8	0.9	1.8	3.23	2.49	4.12	2.38	3.16	6.34	3.58	4.19	3.43	5.16	7.48	8.28	15	35.18	33.3	26.01
97	YES	13.97	5.39	17.05	22	30.47	43.56	16.72	6.72	15.36	7.68	7.68	8	7.36	6.08	6.08	14.44	10.64	6.08	3.04	7.98	11.78	10.64	7.6	10.64	11.02	5.7	12.54	7.22	0	0	0.64	0.96	1.28	3.84	1.92	1.28	0	0.38	6.08	4.18	0.38	0.76	4.94	3.42	0	1.52	5.32	3.04
98	YES	18.64	25.2	30.36	21.81	34.53	20.45	29.49	23.67	24.72	12.41	22.33	19.67	26.53	48.86	28.91	19.32	7.21	26.6	19.81	30.94	30.56	41.41	56.85	46.37	52.95	47.72	54.23	81.91	1.23	0.42	1.39	2.38	1.31	1.96	2.87	4.62	2.45	4.48	1.26	1.26	1.75	1.68	1.26	3.52	5.18	12.61	10.95	12.16
99	YES	4	15.86	7	21.58	6.5	31.19	38.29	27.2	31.72	26.04	26.72	29.86	36.96	16.28	16.16	16.55	19.94	15.36	14.52	19.16	35.2	69.64	92.81	54.04	61.58	68.37	55.52	75.07	0.32	1	0.25	0.5	1.16	1.98	1.25	1.96	2.14	4.88	3.35	2.94	4.19	3.64	7.12	6.12	18.6	43.88	43.48	41.63
100	YES	15.75	26.79	39.37	20.19	31.89	14.96	23.34	22.22	26.15	29.46	36.89	33.91	33.17	15.27	21.06	27.4	24.98	21.93	19.84	31.98	26.12	50.91	78.24	44.21	47.13	69.83	61.13	68	3.06	2.79	4.2	4.08	5.1	6.94	8.19	6.82	4.84	3.44	1.66	1.95	1.7	3.41	2.96	1.28	12.78	22.06	27.81	20.94
101	YES	14.65	24.33	20.05	20.14	29.6	24.49	8.4	23.79	21.88	19.94	40.91	32.06	30.69	25.03	20.06	28.22	21.75	23.06	29.15	25.83	29.53	54.28	59.53	62.77	54.4	60.21	87.29	106.25	2.3	5.92	11.89	7.26	6.59	5.67	5.67	9.36	7.98	5.4	10.55	6.62	4.47	6.9	7.54	13.66	14.11	38.61	37.76	22.94
102	YES	0.4	23.41	94.13	18.93	23.42	35.22	28.96	28.67	31.55	27.6	30.4	35.28	11.26	7.09	16.6	34.06	21.92	27.91	26.14	16.39	50.94	93.66	102.68	61.05	62.34	69.89	74.8	72.2	0	3.32	2.69	3.52	2.49	0	2.55	0.56	0.46	0	3.28	1.67	0.23	0	2.19	6.35	29.55	55.81	63	41.05
103	YES	6.8	14.65	6.6	15.35	17.95	16.25	19.85	21	4.35	6.85	11.85	9.8	9	16.05	25.25	12.25	15.65	18.1	21.65	21.55	22.35	11.25	6.96	12.6	11.24	13.12	12.24	17.48	0	0	0	0	0	0	1.8	0	2.05	2.65	0.25	1.15	0.75	1.35	0.65	0.25	0.65	0.04	0.4	1.04
104	YES	8.64	12.78	11.7	14.4	34.38	59.4	55.26	13.32	11.16	4.86	10.8	9.36	12.78	2.2	9	7.4	11	11.4	10	13.6	8.4	16	15.66	28.35	25.29	29.52	27.54	39.33	0	0	0	0	1.08	3.24	0	0	0.4	0.4	2	4	0.6	4.6	5	10.6	0.2	0.09	0.9	2.34
105	YES	6.46	5.32	5.32	13.3	19	6.46	12.16	1.9	5.7	2.66	8.28	6.06	6.06	5.52	7.11	6.4	15.2	16.08	16.14	9.21	9.15	12.09	8.37	8.07	4.53	5.31	10.14	36.93	0	0.76	0.76	0	0	0.54	0.78	1.05	1.56	1.32	1.17	2.28	6.99	4.4	3.45	4.14	4.02	0.96	0.96	1.68
106	YES	0	9.94	6.24	13.24	4.94	26.16	28.86	23.3	23.78	19.26	21.34	27.88	39.6	14.32	12.41	14.83	11.98	16.67	12.78	16.53	25.5	57.2	90.24	58.22	63.76	60.46	55.14	65.84	0.28	0	0	0	0.14	0.42	0	0.84	0.56	2.52	1.4	1.26	1.88	0.87	5.72	5.04	16.6	44.58	41.74	40.32
107	YES	2.88	9.33	14.4	12.69	25.2	55.17	22.35	36.72	22.26	23.01	27.99	36.78	33.51	14.7	12.33	88.05	46.41	30.18	15.09	41.88	36.78	50.25	59.4	48.42	47.58	42.39	78.96	70.8	0.06	0	1.44	1.44	0.03	0.09	2.16	0.9	0.12	0.54	0.3	0.27	0.27	0.12	0.96	8.88	18.42	35.37	20.55	19.53
108	YES	0	13.49	0	11.97	0	30.21	32.11	22.8	26.98	22.61	22.23	27.74	34.39	11.02	9.69	10.45	11.21	8.74	8.93	14.44	32.3	72.01	98.04	55.86	64.22	67.83	56.43	76.38	0.38	0	0	0	0.19	0.57	0	1.14	0.76	3.42	1.9	1.71	1.71	0.76	6.08	6.08	20.9	46.17	48.07	46.17
109	YES	0	12.78	0	11.97	0	30.21	32.11	22.8	26.98	22.61	22.23	27.74	34.39	10.44	9.18	9.9	10.62	8.28	8.46	13.68	30.6	68.22	92.88	52.92	60.84	64.26	53.46	72.36	0.38	0	0	0	0.19	0.57	0	1.14	0.72	3.24	1.8	1.62	1.62	0.72	5.76	5.76	19.8	43.74	45.54	43.74
110	YES	16.65	19.96	16.82	11.51	10.27	3.85	13.96	23.4	30.66	4.56	12.6	20.16	9.45	8.82	17.01	4.41	1.89	9.45	13.86	29.61	35.4	13.52	99.64	74.24	74.67	78.93	97.24	116.22	0.62	0.73	0.11	0.11	0	0.63	0.63	0	0	0	0	0	0	1.26	7.56	2.54	2.54	18.05	19.1	17.46
111	YES	11.06	12.95	12.61	10.72	26.7	23.02	22.96	9.45	9.14	7.34	9.46	11.17	12.22	7.86	11.87	21.04	10.74	10.24	12.55	13.77	14.7	16.75	20.95	18	22.96	19.95	14.35	28.35	0.84	1.56	1.22	1.76	1.2	1.48	0.74	3.34	2.26	3.08	5.12	2.4	3.23	3.43	5.49	6.1	6.23	1.63	1.71	5.04
112	YES	8.91	15.03	22.59	10.67	15.04	8.03	16.54	11.92	13.17	14.37	28.95	27.66	41.94	17.46	31.38	42.33	43.2	34.17	39.3	54.48	64.3	76.45	73.06	47.99	35.28	40.66	39.2	29.44	1.44	2.26	1.44	1.92	2.4	4.23	6.78	7.74	3.63	5.1	4.68	5.1	4.2	5.94	7.68	3.84	10.83	9.4	10.75	8.29
113	YES	18.24	19.21	15.2	10.23	46.36	34.07	22.6	20.32	21	14.61	47.48	31.9	33.25	18.13	16.79	30.58	26.7	26.88	35.78	18.78	48.33	58.93	89.01	56.53	60.8	59.22	48.48	50.71	0.94	0	0	0	0.09	0.27	0	1.44	1.9	2.9	7.77	2.61	2.54	1.64	7.43	4.16	23.61	44.41	30.72	37.59
114	YES	6.3	6.09	3.57	6.09	10.92	15.96	2.96	4.07	2.96	2.59	5.76	5.04	5.76	0	0.72	0.72	0	0	2.88	0	2.16	8.28	24.48	12.96	10.8	9.36	9.36	8.28	0	0	0	0	0	0.72	0	0.72	0	0	0	0	0	0	0	0	2.88	18.72	4.32	4.32
115	YES	3.04	7.6	6.08	4.56	1.52	6.84	3.8	1.52	6.84	5.32	7.7	5.39	3.85	3.08	0	5.39	3.08	3.08	7.7	12.32	13.09	10.78	35.42	20.02	13.86	19.25	19.25	18.48	0	0	0	0	0.76	0	0	0	0.77	0	0	0	1.54	0	0	1.54	0.77	6.16	4.62	6.16
116	YES											2.43	8.37	0	12.42	14.04	15.66	15.39	15.93	16.47	19.71	5.72	15.34	23.4	32.24	33.28	18.2	31.46	31.46						0	0	0	0	1.08	1.08	1.08	0.81	0.54	1.08	0.26	0.78	3.12	5.46	6.76
117	NO	319	378.6	319.8	198.2	161.8	142.6	137.4	81.4	107	145.6	195.54	215.62	184.22	187.26	198.3	244.72	238.72	260.24	202.12	187.6	180.42	159.18	175.38	177.2	186.94	185.4	201.08	177.9	0	0	0	0	0	1.82	0.26	1.04	7.84	2.34	1.56	1.82	42.44	35.62	17.68	14.2	13.58	18.2	39.18	37.34
118	NO	91.7	103.1	137.4	196.05	113.6	93.95	97.5	83.85	69.85	73.65	49.11	66.15	71.66	52.11	100.58	85.27	58.43	69.68	72.88	99.23	74.82	63.63	42.51	63.58	85.45	49.98	41.57	89.67	16.45	9.9	11.55	14.4	12.85	12.67	11.62	16.28	17.09	19.52	27.13	23.12	17.01	31.99	36.16	19.38	12.34	27.01	25.7	41.95
119	NO	249.74	288.98	264.81	195.65	178.48	125.17	97.23	86	85.83	114.47	151.76	163.52	156.46	137.34	136.78	182.25	193.01	218.94	188.5	185.05	154.61	142.46	144.23	138.02	158.56	153.29	166.63	158.09	0	1.71	0	2.09	5.51	0	0.46	0.92	4.89	1.61	1.38	0.69	27.89	23.47	12.83	9.19	8.4	11.92	31.82	25.09
120	NO	136.12	165.31	223.31	193.94	113.39	105.51	88.66	63.94	76.85	95.5	59.17	56.5	91.07	87.57	118.35	102.87	83.48	131.74	104.22	90.03	106.82	88.27	129.68	143.66	101.44	62.36	98.84	84.87	1.76	0	0	2.07	2.38	10.25	1.67	5.72	6.87	5.91	5.22	5.93	0.92	0.94	2.61	4.7	10.17	11.34	6.87	7.25
121	NO	189.93	139.43	186.02	192.95	185.5	205.98	196.2	174.97	228.69	253.96	242.57	156.35	182.11	206.73	191.25	210.16	198.51	177.12	162.9	156.86	153.44	69.35	105.37	101.75	101.6	111.03	105.11	89.93	0	2.4	120.84	93.02	135.37	61.72	40.3	29.74	89.06	52.21	80.15	109.84	32.44	36.94	58.27	52.68	34.26	26.33	29.98	29.87
122	NO	303.05	359.67	303.81	188.29	153.71	135.47	130.53	77.33	101.65	138.32	46.94	109.28	104.88	67.56	89.52	87.04	85.04	91.82	77.24	63.74	94.62	81.64	102.46	97.08	93.66	93.44	101.48	107.72	0	0	0	0	0	1.14	3.06	1.28	4.24	2.08	2	1.54	2.62	3.68	1.88	5.46	5.72	5.52	6.8	4.3
123	NO	85.95	128.94	230.88	187.53	108.9	91.95	24.18	54.96	47.09	32.57	60.51	64.65	55.09	52.63	91.43	88.04	75.29	102.53	97.65	74.31	79.7	105.9	153.52	186.96	126.84	140.38	149.88	179.32	0.78	0.39	1.14	0.56	2.63	3.09	1.86	9.09	4.52	4.41	3.45	4.98	5.01	3.75	3.75	4.8	8.2	9.96	13.42	13.16
124	NO	56.25	114.18	82.98	187.04	115.94	116.2	112.62	83.58	97.36	78.08	105.66	120.98	176.25	36.23	170.94	88.01	82.46	53.03	67.41	100.53	67.32	86.07	95.22	92.28	75.76	72.44	87.4	82.66	0.7	0.36	4.32	1.7	2.88	3.13	8.49	15.06	0.84	7.23	6.65	2.1	3.62	10.8	11.17	16.47	20.66	20.82	19.12	21.19
125	NO	160.31	174.25	191.88	186.96	193.11	100.86	46.74	88.97	58.22	74.21	77.54	105.06	114.6	65.42	57.88	87.46	119.32	164	154.9	160.92	121.18	119.3	114.9	100.08	138.86	119.06	128	139.54	0	3.69	0	4.51	11.89	0.12	2.44	2.72	2.44	4.64	4.14	1.74	1.5	2.04	3.98	2.7	3.02	4.26	14.56	6.68
126	NO	153.68	127.92	104.54	179.16	174.91	184.11	159.33	110.27	74.7	83.04	162.5	149.98	142.02	61.14	190.24	153.41	138.17	217.22	110.84	132.9	176.93	164.93	159.78	142.11	162.01	94.22	141.55	109.31	0.96	2.74	2.31	1.25	1.65	1.72	2.41	9.79	0.85	3.06	1.85	2.53	2.12	3.38	5	1.55	4.68	10.68	18	10.45
127	NO	232.56	177.2	226.56	177.34	208.76	225.3	200.88	161.58	229.54	248.88	175.08	83.64	101.4	137.64	116.88	121.2	126.12	89.52	125.28	110.88	104.01	39.5	54.72	65.35	61.15	67.47	66.72	55.44	0	3.46	144.18	101.78	163.08	52.8	33.6	21.6	93.12	42.6	67.8	102.6	20.28	34.08	51.96	47.29	29.19	25.09	33.23	25.71
128	NO	38.14	58.58	96.7	172.38	109.3	104.32	62.64	69.8	64.7	70.2	85.26	121.62	101.19	67.05	107.27	110.06	69.98	79.94	70.36	70.58	47.76	68.88	156.42	142.29	136.72	174.18	105.88	116.43	0.34	1.68	1.02	1.18	0.34	1.76	1.83	2.11	1.29	2.97	5.44	1.36	5.33	4.86	4.79	7.4	9.64	19.48	25.97	26.47
129	NO	157.9	156.95	80.46	169.14	167.17	194.48	178.14	118.78	68.38	66.12	152.94	183.08	147.18	91.25	232.08	189.47	188.45	258.42	176.57	145.57	179.93	172.52	201.21	208.41	178.75	97.18	198.06	158.2	0	1.59	0	0	0.53	0.43	2.09	2.52	5.33	2.46	3.71	0.82	2.07	2.97	0	4.19	9.11	6.77	14.31	11.97
130	NO	94.6	92.88	119.54	162.54	110.51	191.35	96.75	61.06	38.7	71.81	114.09	72.7	107.28	132.23	126.9	119.72	140.63	116.22	121.13	80.45	120.81	125.82	110.58	142.24	136.98	147.7	127.07	157.34	0.43	0	0.43	1.72	0.86	3.74	5.18	6.8	9.77	24.93	11.56	21.41	7.86	8.67	47.91	9.37	5.96	6.21	5.57	18.98
131	NO	82.61	54.71	59.71	159.35	137.79	156.56	115.93	74.93	82.6	67.71	78.87	91.35	131.73	115.67	74.52	102.34	96.45	106.61	79.88	88.52	108.18	84.02	74.58	57.18	62.7	52.85	75.28	118.1	0	1.5	0	1.56	0	14.7	10.64	8.18	17.36	6.11	5.77	9.62	11.36	16.23	4.91	6.95	6.74	7.56	10.52	18.58
132	NO	90.95	75.43	167.39	157.87	107.6	84.35	58.35	29.43	42.33	29.62	40.08	43.65	45.12	35.34	34.81	35.95	41.09	60	62.26	52.32	48.42	85.49	103.48	99.84	92.69	89.26	115.96	104.68	0	0.24	0	0.75	2	0	0.25	0.73	0	0	2.22	2.29	2.4	2.4	1.29	0	3.12	3.66	11.66	12.86
133	NO	67.65	131.56	152.37	153.19	55.03	62.11	43.69	35.02	45.65	56.12	35.34	46.71	40.18	50.88	98.14	96.09	91.14	102.05	127.92	120.85	41.27	89.32	134.07	147.05	136.92	111.97	120.89	137.51	7.42	12.38	14.3	14.75	17.24	10.68	9.54	18.17	18.73	15.9	14.82	17.36	16.98	24.54	20.89	15.36	20.04	26.39	26.53	28.44
134	NO	55.12	83.39	83.39	153.12	132.37	155.42	157.18	140.15	123.34	86.02	111.63	137.42	87.3	69.29	78.58	117.04	155.5	132.36	140.24	113.87	159.03	108.66	148.08	171.53	152.87	91.7	157.53	104.13	0	0.37	1.7	0.37	1.44	2.6	1.68	1.32	1.8	4.28	7.44	7.44	5.81	5.62	6	3.16	17.45	8.97	8.55	7.87
135	NO	186.04	168.09	169.24	151.54	130.89	109.6	85.95	60.19	78.88	43.37	100.65	162.02	138.41	82.55	118.26	112.77	109.66	136.32	181.23	154.47	105.75	131.88	129.98	145.74	154.31	157.43	142.11	135.86	1.86	1.28	1.67	1.76	2	1.03	1.46	1.5	5.89	17.46	18.05	13.63	7.62	8.4	10.91	16.85	15.31	22.8	20.1	13.79
136	NO	39.38	41.86	68.82	147.76	141.94	99.54	44.79	67.97	81.3	65.75	106.51	133.72	118.57	84.95	75.32	74.08	60.82	80.12	97.89	75.22	88.25	100.27	96.93	98.55	110.24	93.06	115.17	130.82	0.49	1.96	0.56	2.17	7	7.83	10.12	11.33	9.68	4.64	4.23	12.64	3.75	9.23	5.89	11.44	15.29	22.02	35.22	19.46
137	NO	53.74	61.08	63.48	146.97	128.86	140.17	137.32	82.29	88.47	75.96	54	99	90.75	84	87.75	129.75	96	71.25	57.75	97.5	153.5	99	93.6	81.7	76.5	59.75	74.01	58.98	1.44	1.5	3.46	2.71	2.25	0.75	3.75	1.5	17.25	6.75	6.75	10.5	15.75	9.75	8.25	15	12.85	12.65	15	13.05
138	NO	67.36	84.08	103.64	146.36	130.97	177.39	160.21	128.98	119.36	101.05	116.04	101.97	172.08	135.18	134.85	147.18	137.4	124.56	188.79	112.38	236.7	258.18	174.58	156.76	187.45	162.59	168.56	156.53	0.11	0	0.63	0.44	1	17.16	23.61	24.09	27.39	48.6	26.82	12.06	9.93	25.14	25.65	34.84	32.66	12.16	23.39	8.18
139	NO	33.6	21	36.05	143.15	60.2	70	123.55	111.3	133.35	141.75	121.2	125.76	139.48	166	126.94	136.18	98.78	139.58	115.92	130.88	59.45	44.05	93.34	77.21	90.45	89.39	87.26	90.53	0	0	37.8	47.6	38.5	20.48	14.08	15.36	11.52	17.28	31.6	15.36	25.6	43.24	49	9.09	17.79	22.64	17.83	17.4
140	NO	47.18	62.97	94.78	142.26	107.59	98.81	88.57	59.57	62.9	83.82	82.02	102.02	116.59	66.3	102.14	89.03	70.88	88.85	83.78	97.5	104.5	156.38	157.28	117.16	82.92	82.86	77.48	95.02	0	2.22	1.37	2.5	2.43	1.88	4.68	7.56	4.61	8.12	8.63	8.18	15.72	13.51	8.28	23.44	19.72	25.92	22.3	23.72
141	NO	50.35	41.45	98.9	142.25	24.17	102.09	153.64	90.41	85	60.6	82.8	107.4	130.05	64.41	68.67	66.21	46.59	122.22	83.31	66.42	96.3	81.52	80.48	89.76	70.26	77.28	89.48	82.64	2.73	1.82	2.73	6.69	9.74	3.45	7.8	7.2	5.58	5.28	12.54	13.26	7.08	4.59	6.93	18.76	7.82	7.62	12.9	18.08
142	NO	41.88	59.24	114.47	142.07	127.25	110.14	90.84	97.23	75.1	89.41	67.47	75.19	75.69	98.28	88.54	67.15	81.09	75.87	72.49	95.74	89.24	99.06	170.65	179.94	136.16	145.31	88.19	132.92	6.17	5.67	5.38	6.46	2.4	8.51	11.2	9.87	7.31	5.57	6.14	7.8	4.46	5.3	3.04	13.32	10.93	32.94	32.95	28.69
143	NO	79.05	60.84	69.87	142.02	138.22	179.4	140.59	39.57	72.79	65.08	66.16	72.55	108.6	63.46	121.84	107.24	107.79	122.48	115.28	130.05	145.57	83.02	123.01	136.29	153.43	120.08	102.21	87.93	0.61	1.6	3.07	3.85	11.44	5.99	10.76	2.7	5.46	15.99	16.84	5.68	17.8	6.47	13.76	16.61	5.21	10.14	20.03	16.07
144	NO	119.81	82.93	145.39	141.95	138.65	166.01	192.55	119.2	190.74	147.06	123.23	174.64	170.46	79.9	174.11	89.46	152.88	125.69	120.45	192.79	224.69	133.2	193.44	196.74	175.35	136.82	143.94	90.96	0	0	0.15	1.95	1.19	13.94	4.51	0.55	2.72	6.04	23.25	21.81	13.49	13.63	18.7	8.5	7.25	10.24	8.46	10.18
145	NO	71.64	80	100.5	139.58	111.84	167.06	122.44	92.28	78.74	81.26	124.07	119.75	119.91	62.52	75.68	113.03	106.49	110.63	84.96	84.13	135.04	127.29	173.71	148.74	95.69	127.89	103.42	105.05	0.22	0	0.5	0.88	0.86	0.14	0.67	0.67	0	0.67	6.84	8.71	5.78	6.03	8.71	10.34	10.36	13.44	11.44	14.26
146	NO	95.16	74.3	41.74	137.04	128.92	110.84	74.72	68	76.16	88.74	43.71	120.32	60.57	61.81	52.7	60.25	54.67	75.29	87.55	74.63	81.8	67.62	68.59	70.58	50.86	54.68	49.59	90.06	8.5	9.5	21.16	18.02	22.16	7.73	6.76	4.01	12.43	4.37	8.33	5.94	7.27	14.71	11.98	10.68	15.7	19.4	10.8	19.98
147	NO	56.44	78.88	95.54	137.02	134.3	167.96	177.14	148.24	143.14	108.12	106.94	96.14	87.66	61.72	90.02	87.74	101.4	122.16	108.86	72.98	272.49	227.79	175.72	186.38	146.13	126.82	152.43	155.61	0	0	0.68	0	1.02	0.38	0	0	2.46	0.82	1.2	8.2	1.14	0	0.82	31.58	33.86	5.41	21.11	6.49
148	NO	48.12	56.63	64.22	134.61	87.82	122.64	76.53	70.77	77.91	79.84	69.66	83.77	108.09	85.24	143.33	82.95	121.66	155.44	164.64	179.05	128.32	119.54	138.71	101.35	94.46	93.68	88.38	119.47	4.28	4.98	4.92	9.91	9.4	10.12	17.41	21.15	21.99	12.18	24.76	14.95	26.28	34.95	29.35	25.46	19.64	11.04	19.54	35.36
149	NO	131.21	131.85	109.88	133.54	127.32	109.15	89.66	52.36	72.93	76.91	115.65	153.41	135.13	105.06	177.35	139.24	134.91	177.64	243.04	216.16	195.16	186.76	175.84	169.36	162.32	147.52	147.28	143.72	2.28	4.18	8.91	4.52	14.36	15.03	8.76	11.52	1.6	7.19	7.56	9.8	20.65	12.93	16.14	18.96	17.08	15.36	19	14.08
150	NO	38.9	39.6	81.48	132.48	90.38	74.46	48.38	55	44.54	40.24	40.38	62.48	72.76	68.27	90.2	62.1	57.22	65.91	60.24	74.67	117.88	75.62	90.64	87.24	97.7	82.48	80.38	79.7	0	0.56	0	0.44	1.32	2.95	3.34	3.55	5.07	2.74	4.53	6.42	4.53	5.46	0.83	8.42	5.94	5.36	4.58	7.72
151	NO	93.92	95.32	111.68	131.52	46.08	70.64	58.24	66.84	88.72	37.32	40.83	23.81	32.14	19.62	46.91	69.39	3.1	150.24	86.15	58.86	42.28	123.46	108.24	99.28	117.76	117.7	90.06	74.98	0.52	4.6	0	1.56	0.32	1.65	3.99	1.86	7.78	7.36	12.79	4.54	7.15	4.2	1.79	10.3	47.84	24.66	31.44	29.98
152	NO	69.93	61.14	62.73	131.31	102.85	116.38	74.8	81.23	67.35	61.18	78.72	63.65	93.76	110.44	81.76	93.08	83.44	110.91	78.09	88.28	82.49	90.09	97.12	73.58	55.35	52.83	67.52	88.85	4.28	10.54	12.18	5.96	3.45	5.98	8.46	6.85	6.82	9.11	9.61	7.46	15.33	14.42	4.2	8.98	9.26	15.03	4.68	16.17
153	NO	37.88	72.1	40.1	130.98	101.24	133.34	96.81	103.68	102.41	76.86	88.02	78.28	119.48	92.5	95.92	91.1	111.89	81	83.04	82.02	63.24	91.67	82.2	111.55	107.07	128.23	85.15	90.87	0.66	1.88	2.95	0.33	0.6	9.16	3.28	3	5.6	6.19	10.77	4.36	8.88	12.81	12.47	7.64	13.61	23.67	28.95	24.47
154	NO	56.68	80.62	85.98	130.86	91.62	124.46	109.8	73.38	108.64	103.36	68.03	103.21	160.89	30.38	95.44	69	84.84	46.33	82.04	82.92	85.9	63.08	60.76	59.04	52	55.2	78.72	78.52	0.14	1.12	2.8	1.72	8.08	3.99	5.92	20.25	13.02	14.7	13.54	12.36	11.16	9.68	18.05	26.78	27.76	29.8	23.44	20.56
155	NO	39.15	53.65	80.46	130.79	96.29	106.47	73.98	45.95	61.82	83.16	70.12	94.46	95.69	57.75	74.62	85.02	77.23	67.68	124.01	123.21	134.49	136.52	123.2	92.25	122.2	90.65	106.72	108.4	2.28	3.8	3.16	0.76	6.84	17.22	10.82	17.97	12.34	10.82	9.45	9.45	4.88	14.17	11.87	13.51	21.46	19.8	10.64	13.89
156	NO	55.08	50.9	104.12	130.39	101.58	79.15	46.96	64.05	51.52	56.3	74.12	97.22	105.58	66.88	123.6	71.03	77.72	98.49	88.83	75.97	91.95	73.35	91.4	71.96	78.89	65.4	60.82	75.42	0.22	0.41	0	0	0.8	2.28	0.1	3.5	7.15	4.09	5.98	3.98	2.71	3.66	2.55	2.95	4.75	4.06	8.98	8.55
157	NO	107.47	83.26	138.47	129.22	126.47	158.21	180.8	118.48	175.48	130.47	122.53	129.71	135.61	70.46	129.93	79.95	112.41	127.04	109.09	106.33	219.69	110.79	141.88	169.74	133.63	100.76	103.41	82.71	0	0	0.2	0	0.3	0.33	0	0	1.6	3.52	6.73	7.68	7.07	4.8	5.76	4.36	4.88	6.39	4.47	6.29
158	NO	105.67	92.5	110.88	128.72	69.74	67.94	32.49	19.02	23.86	27.78	52.28	66.28	46.32	47.88	43.52	57.28	29.28	56.92	55.52	68.32	59.05	83.12	86.81	90.95	83	83.19	76.88	97.09	0	0	0	0	0	0	2.28	1.52	0	0	2.08	1.56	2.6	2.6	1.56	0	2.55	3.06	10.2	13
159	NO	82.88	60.44	103.92	127.56	130.02	134.72	63.5	66.46	90.9	67.62	122.29	100.46	142.5	86.14	123.15	124.53	82.41	119.41	120.23	109.2	111.86	110.57	148.11	109.18	99.3	80.57	94.94	87.25	3.98	2.42	0.54	1.34	1.74	7.25	1.82	5.61	9.2	12.58	5.06	4.45	2.18	4.73	2.13	12.51	13.73	21.21	24.14	14.56
160	NO	59.21	63.64	72.13	126.91	77.66	95.91	82.96	70.24	95.35	39.87	104.91	134.8	133.11	105.52	110.83	127.76	115.78	147.09	143.22	112.34	99.97	97.7	89.33	107.76	122.68	141.99	142.88	149.92	0.35	0	0	0.35	0.35	6.18	14.28	15.24	11.88	8.78	16.72	7.69	16.47	10.88	7.58	8.93	21.02	21.43	24.14	25.85
161	NO	64.11	72.81	76.77	126.21	97.92	140.58	115.29	84.45	102.72	87.03	120.11	163.92	100.38	72.42	96.54	87.03	59.62	90.2	84.92	97.02	52.07	102.4	101.85	109.35	103.88	111.04	83.66	128.6	0.39	0.42	1.17	1.77	1.95	8.55	6.52	5.88	3.03	5.31	7.2	5.13	2.96	3.78	4.74	4.71	13.83	8.21	19.16	17.59
162	NO	33.2	60.31	94.89	125.88	129.79	89.64	69.51	62.23	61.14	54.78	72.48	88.8	123.49	84.4	46.98	94.48	68.01	79.3	130.29	132.31	142.84	101.7	89.6	127.48	103.47	117.28	89.13	127.16	0.8	1.86	0	0.53	0	7.64	4.39	8.19	8.29	7.62	19.65	9.31	10.62	7.21	12.56	15.68	12.28	17.46	26.42	18.92
163	NO	46.16	65.38	44.21	124.15	80.69	93.75	90.72	80.83	80.59	74.57	86.19	101.78	93.11	102.16	101.55	106.53	110.77	77.25	81.05	60.61	70.71	86.2	93.03	73.56	98.01	105.45	94.59	147.34	9.86	13.68	14.6	1.21	1.06	11.72	13.74	15.24	14.45	13.27	5.9	16.39	14.46	13.74	9.01	15.08	18.94	32.39	29.3	47.89
164	NO	74	66.65	147.13	124.13	117.07	156.88	74.4	60.95	85.23	88.77	135.59	135.47	158.33	77.3	107.68	155.76	124.86	146.57	106.66	122.87	81.2	85.27	126.85	147.53	112.14	119.76	108.98	96.87	5.4	3.16	1.87	2.5	5.2	9.33	1.12	5.7	1.51	5.45	6.33	8.35	0.71	0.51	5.38	3.44	4.8	11.76	8.58	7.05
165	NO	76.95	103.86	116.94	122.01	94.38	89.4	54.57	39.72	57.39	58.86	53.6	70.24	62.68	60.33	76.84	84.49	68.86	77.05	85.69	97.5	82.93	106.09	157.39	128.1	149.35	96.35	100.87	96.08	0.6	1.86	5.31	3.06	3.09	2.93	3.04	4.56	3.46	3.79	4.5	3.01	7.44	6.6	9.7	11.31	15.81	19.01	17.29	13.72
166	NO	132.13	41.4	86.19	120.97	94.39	168.21	168.74	95.72	79.15	75.19	132.68	153.05	106.5	60.8	138.87	103.39	94.7	78.05	92.84	145.16	166.63	91.26	115.88	107.06	95.79	67.1	76	65.9	0	0	0	1.84	1.38	1.41	3.69	1.23	1.14	5.3	12.59	16.01	5.79	10.89	7.65	26.32	14.55	7.2	18.16	19.83
167	NO	50.13	44.13	65.88	120.85	142.63	161.51	152.19	138.61	132.47	124.41	181.74	161.16	151	101.42	112.32	148.82	85.5	108.85	123.84	146.85	170.61	166.01	193.65	137.99	136.01	177.88	165.32	159.9	0	0.6	1.73	3.29	3.11	4.01	2.42	4.99	7.22	9.38	32.86	26.8	18.12	17.3	17.37	8.91	15.6	18.12	17.17	19.16
168	NO	75.57	77.13	102.57	120.2	48.85	74.08	84.6	81.82	110.96	66.19	34.84	35.57	23.11	44.6	69.49	89.14	37.98	142	103.16	65	31.34	73.48	78.97	98.56	103.26	98.76	90.19	52.17	1.24	4.14	2.43	5.26	2.29	3.63	4.87	0.5	10.8	11.08	17.67	12.79	19.12	16.9	9.91	9.36	15.38	16.97	23.29	25.38
169	NO	44.37	27.96	78.17	120.17	129.76	122.28	96.7	69.98	81.3	73.37	41.23	66.09	137.95	68.25	69.6	65.15	70.89	66.34	63.43	48.48	44.96	58.19	58.69	16.53	59.05	103.33	129.89	167.43	0	0	0	0	0	10.78	3.77	6.97	8.12	3.34	1.79	1.16	6.34	3.58	2.37	5.1	12.14	17.76	4.64	17.22
170	NO	15.98	25.9	40.31	119.87	81.83	96.13	54.32	79.77	78.61	86.67	66.78	69.86	88.41	80.36	88.13	84.77	78.4	95.27	70	61.95	72.73	72.65	57.89	73.54	68.93	77.96	81.93	121.26	1.94	0.76	4.33	3.88	2.65	4.06	1.19	2.73	15.33	4.76	10.78	14.91	10.08	3.99	16.8	19.15	26.56	23.41	24.48	27.81
171	NO	115.64	129	115.08	118.84	102.92	82.52	110.28	53.72	79	65.12	75.04	46.36	79.52	41.2	89.16	146.48	94.12	112.2	95.52	120.72	157.16	89.88	122.01	123.62	133.48	101.74	99.69	89.05	2.16	0	7.2	7.2	8.64	3.16	8.28	5.8	3.12	8.56	10.56	7.52	8.76	4.88	8.64	10.17	5.88	11.17	9.54	7.17
172	NO	56.19	75.15	105.43	118.8	134.49	114.58	81.92	63.25	54.99	55.33	62.13	75.86	94.32	84.98	64.41	58.77	69.18	76.53	87.96	121.05	63.66	85.05	95.49	112.05	95.01	82.89	82.35	85.98	2.85	2.17	3.5	4.12	6.53	6.83	10.43	6.39	11.2	10.47	11.7	9.08	2.33	10.09	10.58	7.2	17.31	23.49	45.39	32.97
173	NO	175.41	210.39	186.54	118.34	97.55	89.43	88.31	56.98	63.49	95.74	12.09	116.61	109.98	53.43	95.94	73.71	92.04	110.76	108.81	93.6	86.97	94.77	103.35	84.24	118.95	136.11	125.58	137.67	0	0	0	0.74	0.74	0.78	10.14	6.24	1.56	10.14	9.75	2.73	1.17	4.68	5.85	8.97	8.19	10.53	20.28	6.24
174	NO	60.36	44.49	72.38	117.8	81.83	122.77	82.04	68.99	68.58	76.71	85.77	111.75	99.26	82.79	85.6	102.47	97.24	101.36	109.37	93.87	99.7	101.98	120.96	109.86	76.17	74.16	65.28	72.57	0.42	0.62	0	0	0	2.21	0.21	1	1.47	4.52	2.21	3.73	4.5	4.24	1.05	6.81	5.96	10.89	13.95	14.04
175	NO	34.32	42.85	43.51	116.17	51.23	43.88	57.54	60.55	100.86	49.53	53.99	82.46	89.48	57.76	141.39	98.79	82.08	105.7	76.97	80.04	100.98	94.36	133.18	129.16	137.47	116.43	141.66	146.71	0.09	0	2.68	1.43	1.43	8.2	5.62	7.15	11.24	19.73	16.16	14.36	11.69	9.88	5.48	20.41	11.6	18.34	25.76	21.72
176	NO	78.25	106.8	96.5	113.15	95.99	129.59	87.33	49.9	57.47	58.48	62.1	111.89	110.95	89.64	130.72	148.97	104.86	140.13	152.67	191.22	167.26	165.91	212.87	190.15	194.31	169.78	176.67	160.43	1.7	2.88	9.68	4.65	4.3	7.76	5.97	7.11	3.15	4.65	7.15	8.98	12.24	13.81	15.94	15.16	23.09	22.39	18.61	18.22
177	NO	50.26	55.64	113.37	112.8	107.25	119.84	75.4	86.83	106.11	92.03	122.04	87.22	96.75	74.47	90.17	79.04	100.06	98.63	97.42	93.16	84.35	85.04	87.49	115.82	124.52	128.62	85.34	109.12	0.7	1.98	2.69	1.24	1.19	3.7	4.1	5.76	3.25	4.72	4.78	2.89	7.63	6.74	7.75	7.97	15	16.26	22.98	25.79
178	NO	89.4	18.15	168	112.35	105.3	96.45	49.05	56.7	55.95	48.15	51.03	65.1	85.73	75.68	69.2	61.79	38.56	32.54	38.21	35.29	58.83	80.82	91.14	96.27	104.1	98.58	75.93	108.33	4.2	7.2	10.2	7.8	5.4	9.94	8.48	12.47	9.69	12.4	9.55	6.13	6.31	7.77	6.56	9.09	10.32	14.7	19.92	27.36
179	NO	57.13	28.03	31.61	112.03	144.14	141.36	93.66	99.72	92.03	89.14	80.68	72.45	117.78	102.55	78.44	89.32	87.42	97.56	80.4	70.87	84.87	60.97	83.52	80.88	68.57	74.67	92.64	145.99	0	1.34	5.14	4.1	3.09	11.58	12.11	16.22	16.78	12.09	12.28	12.97	7.89	11.62	7.18	16.1	6.2	21.69	15.26	20.63
180	NO	67.35	94.38	106.17	112.02	121.06	147.46	148.47	118.84	114.36	96.69	157.62	176.05	169.09	169.84	157.1	183.37	107.98	296.92	189.8	128.72	115.16	77.89	79.47	96.93	81	72.15	77.79	74.21	0.74	0	0.7	7.08	2.59	3.41	2.79	2.17	1.86	1.16	0	0.93	7.13	7.05	0.93	5.41	4.18	11.61	18.51	12.95
181	NO	65.82	97.62	82.8	111.9	74.12	129.47	141.31	73.23	54.16	57.75	65.69	88.99	82.57	73.27	47.02	66.81	65.56	90.91	130.43	108.26	76.25	78.52	88.45	84	118.03	111.27	89.08	117.58	0.74	1.48	1.83	6.6	5.38	4.17	0	0.6	7.33	16.73	18.85	11.33	13.04	17.23	14.71	12.44	16.4	18.64	19.03	18.91
182	NO	28.88	40.85	75.31	111.6	71.96	72.7	94.28	68.62	38.42	51.14	93.94	76.26	54.94	40.48	29.69	53.57	86.12	63.52	26.88	26.17	34.9	39	44.2	81.24	74.3	74.96	78.42	121.32	0	0	1.8	0.83	0	3.44	2.58	0	0.39	0.39	1.25	4.69	3.75	0	4.14	3.34	0.86	2.48	11.44	15.72
183	NO	50.23	47.3	45.52	111.31	88.42	97.52	78.28	72.62	59.18	65.78	50.48	43.37	71.26	76.93	67.25	82.24	76.96	79.25	60.9	99	79.13	29.96	51.34	73.1	57.37	65.07	109.72	178.33	5.62	2.24	1.7	2.6	4.2	5.68	3.5	3.55	7.38	7.75	7.71	9.65	13.72	8.9	10.95	15.12	6.36	22.97	22.02	8.32
184	NO	26.23	25.31	53	111.01	93.96	26.94	40.54	48.34	27.58	34.34	50.41	34.65	31.64	31.21	39.38	50.56	29.06	31.21	26.91	30.35	32.66	75.08	74.68	96.52	86.6	80.42	83.88	93.88	1.38	0	1.84	1.76	2.62	3.96	10.41	8.26	7.4	6.97	15.57	9.12	10.41	4.39	7.83	1.26	1.68	7.2	8.04	15.48
185	NO	28.75	37.25	38.61	110.63	111.16	121.88	128.41	105.36	102.24	78.71	101.05	118.61	75.89	62.9	63.79	79.84	61.01	56.74	60.19	128.91	104.64	100.24	124.63	164.19	179.4	119.11	142	115.43	0	0.08	0.59	6.63	4.11	20.23	6.38	0.72	0.67	0.61	23.85	16.77	7.14	10.49	17.9	10.78	18.41	8.48	15.68	9.53
186	NO	29.77	28.9	85.39	110.56	95.58	94.74	67.16	72.87	72.03	78.31	74.38	101.69	78.63	72.3	73.09	84.25	32.34	103.71	104.06	105.7	165.6	129.61	94.77	93.43	76.23	58	67.88	117.14	3.33	5.18	7.77	6.66	13.67	9.52	8.79	11.99	15.38	8.92	8.97	4.62	12.68	11.28	10.26	15	19.38	18.63	15.47	9.53
187	NO	78.96	83.06	104.91	109.8	84.33	54.31	26.66	29.69	36.25	25.91	31.98	41.9	38.29	27.36	41.49	24.97	27.71	36.22	39.83	19.73	40.28	82.97	94.03	102.8	90.89	80.22	105.1	84.34	0.86	0.43	0.66	0.99	0.93	1.58	1.12	1.34	0.23	0.46	1.55	2.24	2.44	2.11	1.78	4.4	3.63	6.34	5.35	6.87
188	NO	50.88	36.84	69.07	109.58	121.14	181.47	163.04	161.19	190.32	174.1	233.06	168.48	167.6	155.45	175.03	161.51	167.63	91.75	141.91	137.98	143.11	102.72	145.74	145.23	148.27	143.37	154.31	128.3	0	0	0.12	7.16	9.72	14.25	3.78	12.17	16.91	25.91	45.52	45	30.27	27.47	22.44	15.31	18.94	15.6	16.61	18.01
189	NO	175.45	208.23	175.89	109.01	88.99	78.43	75.57	44.77	58.85	80.08	45.29	57.62	38.47	42.01	41.55	49.47	48.72	69.74	41.62	39.35	52.41	39.51	51.54	52.74	68.67	49.02	51.75	47.7	0	0	0	0	0	3.57	0.51	2.04	4.59	4.59	3.06	3.57	3.44	2.62	1.93	2.97	3.42	4.02	1.95	8.4
190	NO	175.45	208.23	175.89	109.01	88.99	78.43	75.57	44.77	58.85	80.08	24.57	66.18	58.69	34.69	45.57	51.48	59.57	77.73	46.48	58.55	50.56	55.91	73.35	92.72	75.9	77.93	80.99	83.56	0	0	0	0	0	0.14	1.82	1.12	0.28	1.82	2.6	0.49	1.96	2.84	1.55	2.11	4.57	4.49	8.39	5.17
191	NO	74.04	66.13	102.1	108.8	71.65	87.7	70.78	37.22	77.23	70.76	75.26	60.93	81.19	58.43	86.61	99.51	72.17	88.32	82.95	107.01	152.41	128.63	103.81	104.85	166.24	162.38	137.1	93.64	0	1.54	0	0.77	0.77	1.73	0.48	1.44	0.96	3.36	1.92	6.44	11.73	5.39	4.32	5.16	12.8	12.8	15.38	25.72
192	NO	37.93	31.15	35.77	108.73	96.73	126.81	111.61	102.66	64.7	66.42	59.93	71.89	37.67	32.33	65.57	40.38	71.43	103.33	107.8	66.47	44.84	71.39	107.41	93.6	100.64	94.16	138.55	81.55	0.38	0	2	0	3	1.78	1.6	0.68	0.56	0.56	0.7	1.29	2.79	7.43	5.86	3.34	9.28	9.37	14.25	17.89
193	NO	56.52	94.26	139.41	108.54	135.81	154.02	64.38	107.85	144.18	87.03	109.06	109.46	91.26	64.99	104.73	151.08	103.03	120.57	107.77	133.41	69.75	112.06	142.53	170.12	199.97	177.76	183.03	213.68	5.01	0.48	1.38	1.35	1.83	7.07	6.29	8.86	7.2	1.35	10.89	7.3	10.9	11.36	5.04	8.31	20.06	35.51	38.04	58.01
194	NO	48.15	59.69	89.6	108.24	143.48	93.2	103.94	77.46	89.62	73.73	97.4	80.87	90.78	73.86	73.91	86	36.13	45.83	70.67	69.19	39.57	87.81	89.13	92.34	94.77	106.86	88.32	120.78	1.31	1.81	5.65	8.95	6.64	6.6	7.9	8.73	7.27	5.61	3.27	3.73	4.5	6.02	4.46	7.05	10.26	22.26	14.97	52.2
195	NO	40.96	45.03	66.49	108.16	91.43	65.57	87.14	56.31	64.13	38.31	28.07	53.28	41.75	33.36	69.5	82.32	62.86	63.34	73.48	70.05	67.34	56.43	89.37	117.39	58.91	85.26	105.81	129.79	1.8	4.14	3.16	3.36	2.2	1.5	2.47	2.49	1.08	3.12	2.68	3.52	5.99	3.78	8.27	6.66	2.02	17.77	5.72	6.44
196	NO	13.61	63.41	20.14	107.85	94.63	100.28	101.1	90.64	86.58	96.07	77.72	85.21	139.29	107.67	129.56	110.77	99.17	122.46	120.17	96.35	77.67	91.25	83.7	43.93	37.95	75.81	64.22	86.21	0.59	0.27	3.75	2.92	5.83	8.6	9.82	10.28	8.85	6.87	13.3	13.62	13.12	17.99	15.54	6.18	11.62	14.56	10.52	12.85
197	NO	50.44	43.96	73.76	107.83	77.84	79.75	55.24	42.07	59.79	26.28	73.12	57.65	91.05	85.1	111.66	114.38	96.39	102.79	87.87	99.52	65.84	103.9	60.05	94.57	125.52	84.49	110.89	197.93	0.33	0	1.95	1.63	0.33	1.35	0	8.56	9.27	6.79	9	7.02	19.96	9.23	5.3	4.34	10.48	14.37	23.19	29.59
198	NO	89.45	125.01	146.19	107.66	131.36	180.28	99.96	72.42	114.1	81.62	76.24	103.13	136.91	72.21	123.37	156.05	124.26	118.57	136.94	154.96	80.88	120.91	187.58	179.62	156.09	158.89	158.14	198.96	2.03	1.93	2.32	1.47	3.87	11.88	4.28	10.16	1.39	10.72	13.12	9.9	16.63	13.19	9.48	10.4	11	33.21	38.94	38.16
199	NO	74.48	57.18	77.11	107.44	125.51	165.68	178.06	176.28	179.56	138.24	136.84	198.54	198.96	119.26	145.6	169.13	97.15	105.22	130.01	163.95	204.57	205.58	228.3	153.77	161.72	172.48	159.37	156.17	0	1.04	2.6	0.52	2.6	1.96	2.13	4.9	7.35	6.05	26.48	19.96	10.67	10.01	8.52	9.83	13.24	19.49	15.58	19.86
200	NO	64.69	59.1	99.33	107.42	83.42	72.89	60.65	101.52	98.06	29.06	76.02	114.58	74.65	37.27	62.42	45.5	61.03	93.09	55.98	59.02	45.08	66.69	92.17	68.08	95.8	111.15	83.21	88.32	0.1	0	2.49	0.78	0.68	2.67	4.26	4.29	0.88	2.51	4.4	8.54	4.56	5.33	2.64	16.86	9.69	28.79	19.37	31.91
201	NO	35.05	28.69	34.88	107.31	85.24	86.14	80.32	65.13	65.75	76.91	105.07	78.01	130.52	77.48	149.87	107.64	100.85	132.79	145.8	108.55	181.84	210.27	154.8	120.3	107.88	129.28	107.55	178.86	1.29	3.96	12.77	6.9	6.55	7.36	20.98	26.96	19.89	18.76	25.5	24.15	32.11	34.28	26.21	24.61	23.94	41.36	42.92	32.68
202	NO	70.35	90.75	103.5	107.1	102.6	61.65	34.2	42	38.4	37.95	46.58	63.77	50.78	37.9	34.07	38.57	48.46	74.91	62.56	75.37	101.8	107.12	110.3	96.97	88.31	91.12	95.53	105.91	0	2.25	0	2.1	4.8	1.2	1.38	0.36	0.45	0.63	4.74	0.87	2.67	1.47	2.08	8.82	7.96	5.89	7.64	10.82
203	NO	16.27	25.95	30.47	106.75	80.62	81.61	63.02	61.07	71.41	60.14	52.74	55.08	53.37	38.34	44.28	44.64	48.6	46.62	27.81	32.67	57.87	96.03	71.01	87.39	103.05	90.72	96.57	111.69	1.98	0.88	2.42	0.22	0.66	0	1.35	4.5	0	0	0	0.9	0	4.95	2.97	11.25	15.12	23.67	39.87	27.27
204	NO	65.84	50.51	51.11	106.53	128.99	86.42	101.41	88.33	82.72	78.06	62.41	79.96	74.38	63.82	49.1	58.52	44.04	46.54	44.23	58.3	47.77	83.16	84.82	101.76	84.95	84.8	96.01	82.87	1.34	2.06	4.38	3.59	2.29	3.34	3.8	3.98	2.9	1.53	2.31	1.33	0.46	3.96	2.71	4.77	9.94	13.75	16.64	19.31
205	NO	56.71	42.55	97.8	106.24	107.84	108.35	107.84	88.86	108.35	77.27	74.56	72.48	68.9	71.32	96.43	88.65	104.02	90.55	102.74	58.01	146.38	63.39	91.4	80.37	111.33	62.98	70.39	115.13	0	0	0	0	1.53	3.58	1.5	29.98	1.5	0	4.33	0.52	2.54	1.5	1.5	5.91	2.07	3.56	8.55	7.99
206	NO	58.78	46.07	60.78	106.08	133.58	128.34	72.56	84.74	84.72	82.3	55.63	84.29	99.15	47.02	71.67	60.91	58.87	59.95	70.85	50.47	51.36	82.99	87.02	82.09	84.08	72.38	109.5	120.86	0	1.8	1.34	3.12	8.34	4.16	6.21	6.85	4.51	3.95	3.66	10.66	1.87	3.92	3.83	6.21	7.12	5.7	7.31	16.39
207	NO	79.53	83.43	110.58	105.75	76.59	38.79	36.66	26.73	27.27	18.96	28.74	32.84	48.25	28.59	36.78	17.35	21.95	22.93	26.18	9.2	50.18	106.52	96.11	119.45	100.07	87	104.25	99.42	0	0.48	0	0.27	0.54	0.44	0.22	2.51	1.31	1.18	0.83	1.16	0.22	0.22	0.22	2.64	2.97	6.93	6.37	6.93
208	NO	81.07	97.68	109.55	104.92	122.57	141.37	134.05	125.98	138.05	113.39	153.1	134.14	121.48	109.59	76.75	143.01	53.95	271.54	151.29	68.09	55.59	83.78	61.57	94.57	72.2	84.5	74.28	79.54	0.6	0	0.18	5.4	2.1	4.4	3.6	2.8	2.4	0.4	0.27	1.2	9.2	8.54	2.01	1.04	5.17	13.65	24.32	16.3
209	NO	72.72	55.02	124.46	104.38	168.54	148.72	129.46	95.78	101.48	94.48	91.27	90.88	82.17	85.47	79.53	71.32	25.78	22.87	40.41	42.96	40.53	80.02	84.18	84.49	94.62	98.42	83.19	113.63	2.24	4.92	10.96	13.94	10.62	12.66	13.32	15.47	11.43	10.77	6.13	2.94	2.34	6.6	5.21	8.91	9.2	13.7	16.72	25.24
210	NO	23.84	39.92	144.08	103.84	105.6	77.6	66.48	17.52	45.76	23.2	38.4	34.32	43.72	30.16	37.1	45.9	58.71	66.09	78.06	52.32	43.41	79.53	98.02	81.72	95.93	85.06	83.2	84.14	0	0	0	1.76	4.16	0	0.48	0.48	0	0	0.96	1.92	0.48	0.48	0	0	2.04	0	5.55	8.55
211	NO	25.45	25.35	120.01	103.35	133.85	108.2	36.23	25.05	46.28	41.4	62.7	60.28	55.02	34.54	40.96	62.6	40.08	49.12	41.48	57.24	40.86	122.1	166.38	150.14	127.58	151.14	153.94	135.78	4.55	2.6	0	0.65	1.3	4.2	4.2	4.2	2.8	0	2.8	3.5	0	0	1.4	2.8	2.8	25.44	19.6	18.9
212	NO	29.12	44.38	77.7	103.18	97.16	31.5	57.89	48.51	65.17	40.72	77.44	42.46	70.81	40.21	40.66	69.91	35.26	52.36	67.66	61.36	65.31	18.24	118.14	111.96	107.82	99.45	122.94	134.76	1.12	0.49	1.33	3.25	1.78	2.76	2.76	3.21	4.11	3.21	3.21	5.01	7.26	4.56	4.56	7.11	8.88	14.28	16.02	12.48
213	NO	33.04	36.93	40.6	103.17	73.46	129.24	122.21	95.99	86.19	59.88	72.27	153.78	92.49	88.35	112.85	123.71	153.86	154	183.02	144.93	133.03	174.65	175.8	148.59	174.89	122.36	144.9	130.17	0	0.35	1.4	0.35	1.05	1.04	1.41	1.89	4.63	10.59	22.51	9.78	10.37	9.48	5.41	10.63	22.39	19.92	55.02	20.77
214	NO	24.64	31.42	74.4	103.14	76.78	114.48	49.1	82.62	90.95	42.02	59.09	86.34	89.29	69.1	59.52	62.26	45.03	71.61	86.41	91.01	138.81	140.32	184.97	105.49	151.97	163.01	194.66	170.33	8.11	12.21	10.65	12.75	5.35	11.15	7.83	11.28	6.28	9.42	7.44	9.66	13.28	12.8	16.8	15.43	29.81	45.36	51.47	37.16
215	NO	48.32	72.46	91.66	102.61	125.64	77.38	70.96	74.81	65.82	35.25	53.05	73.68	80.94	41.81	59.85	96.41	52.63	100.43	58.91	41.32	46.62	51.46	80.26	83.56	74.69	96.32	90.27	82.32	4.86	0.2	3.24	5.77	2.43	0.8	3.43	2.22	3.03	3.43	1.3	2.22	4.84	5.35	6.46	10.42	5.87	11.05	17	17.47
216	NO	38.17	120.24	69.63	102.34	89.46	135.42	83.1	81.98	87.88	66.28	63.56	46.24	76.54	43.32	56.58	58.3	56.54	54.5	78.63	58.01	61.04	69.7	96.62	130.38	73.46	111.9	97.5	112.78	2.64	4.46	3.93	2.14	0.8	3.78	6.5	6.85	7.35	5.57	3.96	9.33	13.32	12.92	15.42	5.14	16.3	28.7	29	18.96
217	NO	72.27	90.6	147.4	102.26	94.45	109.47	34.55	41.59	60.54	36.54	42.56	65.53	109.93	56.55	158.19	159.36	118.36	83.54	94.47	139.89	157.02	171.9	186.36	168.6	151.48	152.42	147.68	135.32	4.74	2.2	0.7	2.21	0.4	1.59	3.78	7.78	5.71	1.66	8.86	10.69	0.8	2.2	1.81	11.72	29.7	44.88	26.54	16.78
218	NO	51.4	73.22	115.72	101.84	106.04	117.76	55.13	82.44	45.8	65.86	46.2	74.19	97.92	43.83	83.78	57.24	52.82	104.16	85.95	161.3	138.06	141.33	179.9	164.42	179.26	149.07	170.72	169.45	1.33	2.78	6.74	5.66	2.44	8.1	3.69	7.92	4.92	10.12	13.55	12.81	18.82	9.95	11.92	17.32	13.68	11.63	20.3	25.84
219	NO	43.08	45.6	107.17	100.87	65.48	102.5	74.04	57.22	65.13	56.46	92.6	71.53	72.43	34.36	31.74	41.36	25.73	60.88	50.37	72.15	80.5	128.6	130.59	124.48	100.82	123.63	111.64	118.15	0.55	0.22	2.69	4.69	8.94	11.61	22.68	23.57	3.38	5.86	6.57	0.85	9.31	7.35	24.66	41.25	34.19	38.84	36.42	38.59
220	NO	39.83	56.73	106.2	100.7	110.69	154.44	55.51	61.47	66.82	48.23	99.13	93.47	92.94	130.75	134.18	144.76	100.24	142.46	143.17	116.25	145.59	79.82	95.49	16.08	64.02	66.65	80.26	101.87	0.72	1.55	2.02	5.42	1.55	4.15	1.72	8.92	1.49	4.61	0.71	0	2.98	6.97	5.48	4.73	1.96	6.41	1.56	5.08
221	NO	116.54	74.13	108.43	100.33	108.13	125.31	92.8	39.64	41.54	61.82	61.13	58.87	65.67	65.01	75.52	63.8	62.97	87.29	88.85	69.65	91.62	94.57	76.89	78.48	95.93	88.49	109.45	90.64	0	0	0.94	0.66	1.19	0.42	0.2	0.45	1	0.84	3.28	3.96	3.25	3.53	1.95	5.25	6.43	4.33	7.4	7.22
222	NO	47.38	72.26	101.61	99.92	108.2	78.53	44.34	34.31	40.59	19.21	54.6	70.66	89.6	75.21	57.59	79.44	69.66	83	70.96	90.67	83.1	104.91	155.22	146.25	105.96	122.46	200.79	159.03	0.34	2.93	0	1.36	0	0.48	0.62	4.08	7.15	5.18	6.08	4.34	2.79	2.79	0.96	3.63	5.25	3.9	7.44	10.08
223	NO	50.35	65.57	118.84	99.63	99.11	55.03	58.21	73.37	84.08	104.66	117.25	147.23	139.64	116.09	198.61	176.66	154.09	125.18	150.29	236.21	149.87	123.27	137.39	154.63	138.39	132.07	140.28	136.06	4.5	1.54	3.9	3.49	2.6	5.2	2.6	4.34	4.24	3.57	4.72	2.77	0.68	3.28	4.9	5.22	1.39	3.25	9.56	12.11
224	NO	40.66	100.89	49.02	99.12	71.19	69.09	51.45	61.53	61.11	61.74	47.88	45.15	54.81	65.73	67.2	49.14	46.41	36.96	37.8	45.78	41.68	90.47	89.58	89.58	114.24	136.3	96.01	117.25	0.63	0.21	0.63	1.05	0.42	1.05	3.36	3.15	6.09	7.14	5.67	3.15	3.15	4.2	2.52	2.2	1.54	5.06	7.26	10.56
225	NO	49.77	67.43	77.19	98.89	98.42	101.59	81.23	73.62	82.55	77.16	77.72	87.38	104.68	74.14	97.2	74.68	78	89.78	78.82	87.24	74.68	101.64	114.49	119.8	109.18	100.47	99.53	114.53	0.28	3	4.83	4.07	6.17	5.9	6.66	10.28	8.72	9.7	11.24	7.52	11.2	21.44	17.5	22.11	24.76	36.41	38.4	50.03
226	NO	59.71	109.06	130.97	97.86	74.55	92.19	55.72	64.19	60.76	53.69	65.8	57.19	82.74	68.81	62.72	74.2	71.19	111.02	113.68	98.91	121.8	128.89	140.59	112.72	123.32	120.32	145.47	94.43	2.73	6.37	10.92	8.47	4.83	7.49	4.55	4.55	7	7	5.46	5.46	3.92	6.93	7.28	13.91	9.18	8.8	7.53	8.57
227	NO	45.42	83.68	47.5	97.68	75.13	76.89	61.29	69.39	66.15	66.64	41.14	44.27	50.43	57.67	59.44	55.86	50.83	55.16	52.34	58.5	51.18	86.3	86.56	98.3	111.74	127.52	105.98	97.22	0.73	0.43	1.69	1.03	1.44	2.51	3.5	2.91	4.79	5.54	4.71	2.47	2.71	4.4	2.74	3.6	5.76	10	11.5	17.5
228	NO	50.85	68.19	98.07	96.96	186.21	197.7	192.36	240.6	80.51	72.3	102.89	53.84	68.63	61.41	47.24	45.05	73.39	83.24	88.49	59.61	55.57	97.69	103.34	109.6	100.93	99.22	103.15	109.12	0	6.48	10.65	0.99	1.99	8.33	8.75	11.68	10.23	24.56	23.16	20.56	26.66	18.48	17.58	14.83	23.75	35.31	27.19	32.02
229	NO	63.03	43.16	62.27	96.94	95.64	116.96	87.73	120.8	76.08	92.53	176.43	95.78	141.46	125.85	185.82	154.16	133.6	181.24	148.34	145.63	185.15	143.41	154.27	196.68	134.77	165.03	144.4	166.64	0	2.18	4.98	0.74	0.63	2.74	0.63	4.79	2.91	0.33	1.42	5.46	4.89	3.08	0.11	2.12	2.59	8.77	21.86	7.19
230	NO	36.85	48.31	46.95	96.67	81.12	98.83	98.36	109.16	71.49	78.11	103.22	136.5	102.46	67.96	139.25	129.5	115	183.57	131	42.94	96.01	90.07	114.24	100.14	121.14	92.2	123.39	121.05	0	0	0.33	0	0.99	0	3.6	2.07	5.67	2.03	4.63	1.51	3.46	2.57	1.88	3.7	2.76	5.08	6.56	14.47
231	NO	136.11	130.57	136.08	95.29	122.84	160.85	70.41	70.12	82.11	75.36	104.08	96.52	109.86	70.09	95.77	105.2	114.03	119.7	152.26	171.26	108.47	116.8	158	149.78	141.03	137.48	123.59	105.86	3.84	4.16	4.28	2.99	5.15	6.52	3.17	4.13	6.52	5.67	3.72	2.02	2.39	2.83	4.73	8.14	11.27	18.89	15.47	10
232	NO	45.78	59.72	61.48	95.18	69.04	86.06	53.96	63.5	96.3	81.04	44.07	58.02	48.63	30.6	64.32	75.24	88.35	82.41	99.09	80.37	96.97	79.04	105.42	115.63	72.57	108.22	117.37	178.99	0	0.84	0.42	1.26	0.84	6.93	4.83	3.99	2.37	15.66	3.54	5.16	5.28	2.91	9.18	10.98	8.35	24.16	15.55	15.77
233	NO	35.21	48.69	45.23	94.93	79.68	58.86	52.83	38.97	55.96	32.46	103.46	120.47	89.36	72.92	63.35	52.81	56.9	49.37	75.34	56.96	59.62	46.26	64.01	88.06	59.52	72.65	98.54	95.43	2.45	1.47	1.47	3.92	0.88	3.94	3.9	4.76	2.15	2.27	1.94	2.83	2.09	5.91	8.87	5.35	7.49	19.31	22.02	19.98
234	NO	42.49	54.67	41.8	94.25	67.47	87.01	82	85.54	84.85	73.01	76.19	78.81	81.79	77.33	87.17	80.85	97.13	102.08	85	69.7	66.68	38.81	33.23	61.82	48.36	46.84	83.33	107.88	0	0	0	9.78	6.97	10.97	14.58	37.91	15.99	12.99	10.97	12.62	21.4	7.41	0.6	6.25	7.09	12.54	14.37	19.42
235	NO	54.1	41.25	41.47	94.09	76.64	72.28	59.7	52.35	50.25	58.05	87.1	51.94	100.14	59.21	103.35	86.35	77.94	89.4	87.11	62.03	76.41	84.75	62.07	83.49	89.81	41.16	44.47	67.38	0.91	0	0.75	8.7	5.25	9.81	14.03	21.12	14.85	6.82	16.75	12.85	16.49	16.25	14.66	8.28	8.15	15.44	20.97	18.39
236	NO	108.16	89.74	106.49	93.43	94.88	72.82	27.95	23.49	29.91	32.72	40.02	41.39	23.99	21.32	33.36	65.05	58.35	48.88	43.71	46.47	39.48	57.18	155.22	142.38	139.26	137.46	139.44	143.16	0.75	0.1	0.1	0.5	0.4	0.42	0.9	0.66	1.68	3.24	1.08	1.08	0.72	2.7	1.8	2.76	4.98	10.14	6.72	6
237	NO	43.1	84.34	44.2	93.36	72.55	73.65	45.95	54.51	54.67	51.16	39.35	40.05	47.22	52.51	65.59	51.42	42.84	38.52	37.09	42.31	43.68	78.01	78.92	85.58	104.73	122.23	86.38	92.24	0.79	0.41	0.45	1.27	1.08	1.29	2.74	3.06	5.57	5.1	5.41	2.79	2.25	3.54	3.43	3.28	3.11	13.02	10.01	13.08
238	NO	65.26	56.66	75.09	93.11	111.11	91.07	31.85	49.03	23.79	31.43	30.81	19.83	22.07	17.93	29.07	20.56	18.79	48.34	54.54	45.42	29.03	73.12	71.89	73.18	79.72	73.65	75.73	88.47	1.17	0.26	1.47	3.25	1.51	1.36	0.22	0.7	0.93	1.06	1.45	0.44	0.44	1.45	0.74	0.91	2.22	2.71	2.05	2.15
239	NO	72.15	58.89	72.54	92.91	82.71	71.01	54.63	51.57	41.82	42.03	52.59	59.76	60.24	56.91	91.79	84.17	67.28	78.18	71.24	49.08	53.01	87.81	97.59	77.07	53.94	58.05	50.79	39.66	0	1.44	0	0	0	0	1.5	3	3.68	6.61	6.54	37.29	16.08	21.74	17.18	21.36	39.18	25.5	29.04	29.67
240	NO	92.16	54.26	66.47	92.65	106.95	196.12	165.01	103.08	142.16	96.53	166.19	151.86	182.39	173.6	129.79	136.21	155.44	125.59	147.37	130.48	137.02	135.93	95.02	62.05	59.88	55.56	110	126.49	2.13	0.6	3.06	5.38	2.18	4.74	2.9	3.25	6.42	13.06	17.99	19.03	16.37	18.13	11.54	7.84	20.05	17.79	5.14	4.92
241	NO	59.28	87.36	59.28	92.56	68.32	131.76	112.84	77.72	43.8	50.56	85.89	75.63	70.08	100.47	44.43	37.01	27.73	66.33	104.35	122.61	100.5	101.7	104.97	135.06	111.18	132.9	109.35	163.14	1.68	3.36	0.64	3.48	1.88	3.54	1.65	3	3.93	5.15	31.98	11.09	13.77	21.16	5.4	17.58	16.47	19.95	21.33	25.86
242	NO	6.9	18.63	27.6	92.46	80.04	93.15	30.36	28.29	47.61	46.23	44.16	50.8	32.32	48.88	56.64	49.68	28.4	55.6	54.56	59.76	35.28	74.01	75.45	69.96	54	57.99	32.52	37.83	0	1.38	2.76	3.45	2.07	1.44	3.28	1.84	2.56	4.16	2	0.56	0.56	3.6	4.16	4.32	2.16	4.32	1.44	15.69
243	NO	78.27	84.46	88.52	92.05	81.32	99.32	89.34	87.28	85.64	102.3	114.62	125.89	122	115.42	122.71	123.45	117.35	118.8	111.95	121.47	113.88	121.11	98.92	105.23	93.79	78.5	86.97	105.59	7.52	9.04	10.4	8.36	8.56	12.29	14.46	10.55	12.88	4.98	10.33	9.7	9.3	7.45	5.35	7.77	12.13	10.92	12.95	21
244	NO	63.81	74.51	50.81	91.37	64.32	90.74	78.02	106.95	90.32	63.62	54.3	77.85	47.55	45.85	43	108.7	78.7	61.35	68.7	43.15	28.51	48.92	75.28	92.64	72.18	116.4	100.94	96.48	0.87	1.02	2.31	6.97	1.24	6.2	11.9	6.3	5	7.15	13.1	17.25	8.7	2.4	5.95	7.52	10.29	15.7	23.84	22.56
245	NO	78.76	97.89	118.67	91.15	91.57	71.53	20.28	33.16	53.08	26.3	76.44	72.3	74.84	85.4	118.36	145.44	98.06	99.94	103.82	81.56	60.46	115.79	123.83	130.85	81.13	117.02	134.5	115.2	1.3	1.36	0	2.04	0.99	1.44	1.52	1.22	2.78	4.08	1.16	3.22	1.56	1.14	0.72	2.34	2.58	5.83	7.18	8.01
246	NO	54.47	40.31	32.56	91.09	118.4	127.64	106.38	91.51	38.41	39.91	35.82	67.92	62.62	52.9	88.56	122.66	92.96	66.62	76.52	170.08	148.42	157.8	164.96	110.24	110.6	76.2	98.34	103.92	1.13	2.26	0.88	0.66	0.66	1.12	1.1	0.44	10.46	16.74	15.48	19.64	18.3	12.22	7.28	7.92	12.56	10.06	15.78	8.42
247	NO	39.97	44.74	51.36	90.44	40.15	44.77	97.9	75.53	67.1	48.1	41.94	64.27	67.11	33.95	12.6	47.54	43.22	142.06	71.48	51.62	62.49	45.17	63.31	82.47	86.91	106.82	88.26	132.13	0	0	0	0	1.54	2.55	0.24	0.72	2.55	0	5.26	7	2.34	5.84	5.84	6.28	13.85	4.97	21.66	9.94
248	NO	26.22	21.27	76.83	90.29	48.15	119.28	97.15	56.88	99.64	106.09	169.02	111.31	115.86	80.81	159.91	192.81	77.55	109.27	90.76	118.26	159.35	114.69	81.34	65.89	92.77	87.57	145.87	112.22	0	0.68	0.45	0	0	1.74	1.06	0.68	0.76	0.76	0.38	2.42	0.57	1.33	8.24	9.87	11.31	25.13	28.03	35.65
249	NO	65.2	66.98	87.25	90	114.39	114.94	96.93	87.39	70.55	55.73	101.28	131.81	100.58	89.14	90.85	81.18	79.92	76.35	58.86	68.15	73.47	60.55	83.03	115.36	145.07	151.13	106.54	99.19	0.41	1.56	0.74	0.82	1.23	2.91	3.31	1.2	9.6	7.2	7.93	5.6	11.02	4	7.7	7.92	3.78	6.5	5.84	2.72
250	NO	33	34.76	54.9	89.82	83.8	74.72	65.66	78.66	63.1	66.34	80.84	99.95	140.64	69.34	78.3	88.91	83.23	116.41	102.9	87.13	60.32	70.55	58.22	65.4	76.81	80.13	86.98	112.89	0.22	4.5	3.9	3.08	4.02	7.97	5.08	7.52	6.68	6.65	7.16	4.06	3.21	14.13	7.03	17.4	26.92	12.25	20.31	29.63
251	NO	80.56	72.75	121.01	89.8	111.33	101.14	91.42	99.06	111.58	84.04	133.68	157.8	99.52	110.88	121.84	115.36	103.88	113.08	92.28	118.24	109.26	94.96	106.12	118.98	121.82	142.47	118.04	106.72	15.44	1.25	0.61	0.64	0.96	3.24	3.92	1.76	10.72	8.04	8.64	7.28	13.36	7.36	9.28	15.74	8.39	7.58	7.95	4.63
252	NO	53.16	86.18	86.24	89.35	103.72	102.23	31	39.03	47.17	34.36	48.26	79.86	58.78	51.04	57.88	71.74	54.92	74.64	72.96	59.42	38.58	118.48	128.43	163.46	152.62	144.51	178.99	186.38	0.24	0	1.13	0	1.06	0	0	0	0.38	1.14	0.76	0.76	0.76	1.14	3.06	1.58	1.58	14.24	15.15	26.61
253	NO	38.75	92.99	53.82	89.06	75.48	58.24	57.96	79.04	67.89	57.38	48.4	44.76	58.88	53.01	59.08	55.32	39.03	37.9	36.3	47.66	43.88	69.23	92.77	90.37	89.1	122.76	97.26	98.31	1.91	0.71	0.53	1.25	0.5	0.9	2.44	3.32	5.65	6.1	4.73	4.03	4.53	3.2	3.08	4.69	3.62	8.75	8.1	12.51
254	NO	40.91	41.51	145.58	89.05	77.98	56.08	59.27	94.04	119.28	95.36	109.61	120.47	82.75	88.17	66.24	63.82	48.01	68.14	75.03	94.21	109.82	83.72	103.75	88.25	104.85	146.75	79.26	65.26	31.32	0.99	0	0.99	1.98	0.17	0.66	1.33	0.34	0.17	1.81	0.85	9.26	5.09	5.83	2.5	3.53	12.41	4.51	4.35
255	NO	24.14	31.24	64.61	88.75	66.03	80.94	24.85	18.46	23.43	18.46	25.2	30.6	32.3	23.2	34.6	32.8	19.5	59	46	47.9	20.4	52.52	54.44	56.24	54.44	51.16	64.32	82.88	6.39	1.42	2.84	1.42	0.71	1.8	0.1	1.7	0	0.8	0.8	0	0	3.7	3.2	2.04	4.8	3.4	6.8	1.24
256	NO	32.96	48	100.64	88.72	40.4	80.88	83.52	94.32	94.32	66.24	26.5	30.49	33.92	23.71	68.22	44.98	66.76	92.96	138.85	72.02	62.72	39.74	60.03	82.16	67.39	64.1	89.42	66	0	0	3.2	1.68	2.08	2.2	0.64	0.64	0.64	7.97	7.42	11.59	9.74	25.37	10.71	20.85	13.19	18.2	20.19	30.11
257	NO	124.54	103.01	156.13	88.67	104.32	168.3	165.05	109.6	70.3	111.5	100.34	51.6	58.1	94.69	89.95	91.28	65.23	70.74	78.42	82.81	46.9	93.54	89.49	79.04	70.27	65.6	90.81	61.94	0	0.55	0	0.55	1.1	2.73	2.82	0	0	5.12	10.67	11.41	10.71	14	9.61	7.86	23.46	12.05	15.25	28.95
258	NO	50.1	86.72	108.98	88.64	84.92	84.52	28.18	24.84	53.78	58.2	67.26	51.21	46.49	39.08	47.36	41.33	28.98	51.09	62.43	46.91	89.43	90.72	117.7	108.7	108.99	74.84	116.86	114.98	5.9	5.28	6	2.88	1.48	3.45	3.88	6.29	1.05	5.84	5.67	7.96	4.72	11.27	3.95	18.31	20.83	31.87	16.69	28.99
259	NO	40.18	52.87	91.06	88.54	47.98	77.64	90.29	101.73	79.53	62.65	22	33.24	36.33	31.55	52.48	53.45	61.56	67.48	105.88	57.55	50.81	60.88	76.08	79.16	79.34	76.8	97.67	97.71	0	0	1.88	0.78	9.96	1	1.1	2.36	2.36	5.84	10.82	13.97	13.25	19.93	15.59	18.34	20.73	20.46	24.89	29.19
260	NO	32.34	61.74	123.14	88.52	102.62	103.82	72.86	53.22	65.98	28.36	96.23	75.05	85.29	82.17	93.22	92.43	110.58	107.85	107.2	92.25	88.13	102.9	92.66	165.12	131.07	138.3	107.01	168.25	0.62	0	0	0	0	2.36	4.99	6.91	5.69	5.62	5.9	7.06	16.62	9.04	5.24	6.77	19.48	21.44	30.87	31.98
261	NO	57.36	68.63	69.62	88.23	83.06	90.88	74.73	67.77	81.22	88.75	116.34	122.53	87.96	85.69	73.34	59.09	65.12	61.89	57.49	76.84	71.1	77.8	83.7	113.08	98.82	66.28	112.78	84.1	0	0	0	0.29	0.6	2.41	0.54	1.83	0.51	5.29	2.01	1.32	1.42	7.94	2.64	0.48	2.08	1.2	5.16	3.1
262	NO	35.62	41.35	32.35	88.11	69.56	86.83	103.52	84.07	73.55	103.71	76.2	59.66	97.44	59.29	60.15	49.56	56.27	54.82	57.65	47.01	67.82	69.15	66.15	67.98	43.65	42.35	48.49	42.25	0.58	0.29	6.47	3.54	0.29	1.53	2.49	3.57	8.08	9.91	13.13	10.35	10.67	10.86	8.69	9.64	10.37	11.88	15.12	10.79
263	NO	35.42	36.93	40.77	88.08	59.26	137.17	113.48	80.25	72.57	58.22	70.53	128.18	73.15	69.61	88.91	111.53	146.22	134.12	147.82	111.55	105.05	135.83	136.04	121.26	115.05	107.92	100	89.02	0.04	0.2	0.84	0.36	0.68	1.72	1.39	1.47	3.21	6.77	15.45	8.06	9.59	6.2	5.67	11.62	14.63	21.9	28.28	21.17
264	NO	98.26	66.88	86.53	88	115.09	87.14	99.28	93.08	144.22	108.86	150.56	108.54	149.54	107.51	102.16	98.58	102.29	110.52	119.78	119.15	132.03	76.2	95.16	34.2	69.54	57.42	72.35	52.88	0	2.97	1.36	0.25	1.36	4.51	2.94	1.2	3.6	3.48	2.25	4.12	7.08	10.18	14.75	7.38	5.4	4.86	9.45	10.4
265	NO	34.06	32.38	26.09	87.78	88.72	86.36	20.63	18.21	16.84	10.11	36.33	43.22	46.39	34.74	42.52	37.19	34.64	22.6	37.02	28.94	42.02	90.42	95.28	93.47	96.03	84.1	79.73	79.08	0.78	5.26	0.52	0.52	0	7.45	5.75	6.46	7.08	6.22	4.51	2.57	2.7	5.14	3.92	2.57	7.66	10.8	10.33	10.81
266	NO	73.04	49.22	87.08	87.46	101.18	115.82	116.36	114.42	108.28	79.58	116.26	157.81	138.46	82.66	133.42	196.56	55.12	154.95	137.32	175.45	124.95	96.67	88.64	104.81	101.11	133.86	107.01	92.21	0.12	1.36	4.22	6.06	2.46	0.77	2.95	2.81	2.52	6.24	8.49	8.02	14.39	16.39	5.97	5.95	3.5	18.63	11.14	8.93
267	NO	37.24	55.28	60.97	87.35	81.55	126.43	93.7	81.5	61.65	58.65	53.08	47.96	83.93	47.8	36.81	40.73	39.76	40.99	117.24	132.27	78.44	78.51	97.84	106.06	96.73	96.53	74.57	77.11	0.1	0.2	1.47	1.1	0.5	3.52	4.62	12.9	8.76	10.71	16.76	9.99	15.46	16.93	19.85	48.49	20.57	11.2	19.24	21.42
268	NO	34.34	69.21	33.42	87.22	99.23	68.35	50.55	52.16	43.81	46.08	49.41	45.34	45.27	45.72	50.03	43.86	36.42	47.86	41.05	48.75	38.33	101.46	90.02	93.11	89.71	106.72	98.09	147.92	0.36	1.24	0.36	1.43	1.07	4.7	3.56	1.8	3.48	4.08	3.24	1.8	1.8	2.4	1.44	2.34	2.95	2.19	3.13	3.36
269	NO	103.96	109.61	110.43	87.11	51.13	20.85	10.58	17.6	30.75	20.73	42.56	39.78	46.86	51.28	58.27	64.34	48.54	41.91	33.78	57.26	56.86	89.45	95.47	110.91	115.56	92.97	80.42	98.15	1.06	3.02	3.24	2.73	1.52	2.77	1.54	2.14	3.03	3.92	6.61	4.24	3.01	4.94	7.21	6.31	10.02	16.6	8.79	24.86
270	NO	68.65	100.29	89.57	86.91	75.29	106.55	109.56	64.66	55.68	50.87	70.08	85.85	86.29	70.85	59.77	77.56	72.97	76.07	90.28	87.93	47.59	54.83	67.5	79.4	75.53	80.31	73.2	71.86	0.83	0	0.6	2.04	1.88	1.15	2.71	2.3	4.71	4.14	8.81	7.92	8.55	19.5	11.45	3.74	5.44	15.88	13.44	17.44
271	NO	87.21	94.62	112.86	86.64	37.62	15.96	9.12	13.68	15.96	18.24	19.04	21.84	26.88	14.56	21.28	20.16	14.56	15.68	17.92	41.44	60.32	86.42	89.32	82.36	81.2	82.94	69.6	70.76	0	1.14	1.71	0.57	0	0.56	0	0	0.56	1.12	1.68	2.24	1.68	1.68	1.68	6.38	11.6	18.56	6.38	14.5
272	NO	62.71	52.86	124.6	86.32	74.43	77.37	89.29	49.71	65.57	54.73	75.42	65.06	116.31	64.22	136.64	112.28	126.14	133.02	112.97	108.13	83.45	86.63	102.33	83.68	66.91	117.63	97.97	107.05	0.57	1.02	3.57	1.53	5.95	4.26	3.08	3.62	5.44	5.26	7.03	12.97	7.88	8.2	7.33	4.39	8.21	12.28	15.31	6.99
273	NO	31.8	49.4	39.98	86.2	76.4	76.24	19.94	16.54	26.48	12.26	27.26	30.16	28.05	29.07	32.49	46.81	41.59	30.02	27.49	38.01	37.14	83.61	85.2	82.64	91.28	65.72	72.7	63.42	2.84	0.84	0.56	1.36	0.4	3.91	1.83	0.39	0.26	0.26	3.49	5.94	4.81	0.26	2.71	0	1.19	0.42	5.58	7.78
274	NO	44.86	37.04	39.13	85.73	87.93	67.09	73.49	65.19	61.15	60.64	48	66.04	66.29	51.21	40.77	42.51	49.04	49.86	41.1	40.99	60.43	81.46	85.38	87.71	81.46	82.17	89.82	86.87	0.73	0.98	2.99	0.73	3.49	6.27	4.42	3.08	2.16	1.34	3.3	1.53	0.67	2.49	1.53	6.3	15.62	20.3	14.96	27.59
275	NO	40.83	74.26	71.63	85.59	80.66	85.15	55.22	47.57	94.39	58.64	40.48	42.39	54.72	35.59	47.04	38.33	33.38	51.9	77.32	63.02	54.24	64.12	82.76	94.72	87.52	128.4	123.6	135.8	0.97	5.23	5.46	9.31	5.2	9.56	13.56	19.55	20.79	19.79	13.68	12.94	15.82	22.52	32.94	17.92	23.4	29.8	37.52	33.28
276	NO	70.68	79.14	93.83	85.54	95.32	116.81	109.45	98.86	103.99	90.73	109.84	90.46	70.86	49.04	51.2	58.67	39.03	140.77	69.75	49.37	43.92	60.4	55.54	63.14	55.17	60.24	59	58.32	0.38	0.1	0.34	4.88	1.47	1.63	1.06	1.05	0.66	0.91	0.65	0.93	2.93	4.1	2.78	2.68	7.91	19.95	20.3	16.1
277	NO	60.89	63.62	71.08	85.44	94.41	109.37	60.54	74.22	95.36	62.89	114.53	168.29	127.44	70.74	88.66	101.43	93.16	100.92	76.19	68.32	70.21	96.38	115.19	104.8	86.68	88.71	113.36	121.52	2.41	1.74	1.98	6.07	5.4	5.55	4.15	10.09	5.33	7.49	8.99	6.51	7.97	4.41	6.64	17.63	29.58	19.82	22.57	14.6
278	NO	43.69	42.51	38.28	85.36	71	85.97	89.09	100.93	77.96	78.24	71.03	70.17	89.47	54.59	56.82	66.91	39.93	80	81.34	80.09	94.19	85.68	85.8	106.86	66.24	71.67	100.81	64.86	0.68	2.45	1.54	1.47	1.27	6.23	6.42	0.91	5.61	5.47	19.2	10.31	17.23	9.28	11.51	6.58	4.77	14.19	20.24	11.27
279	NO	12.54	41.62	62.62	85.28	155.18	185.12	107.06	81.56	103.74	124.96	223.03	145.41	179.38	114.93	121.12	137.15	100.77	144.1	136.4	117.02	201.26	119.61	92.46	134.49	108.73	88.87	98.77	77.45	0.96	0	0	0.48	1.4	3.43	5.99	9.61	6.18	13.87	32.3	21.29	25.48	13.75	22.08	27.36	15.9	14.56	11.55	15.77
280	NO	70.29	39.84	58.85	85.25	77.63	142.91	112.37	60.99	117.36	85.59	143.9	100.86	133.34	95	70.78	81.81	90.72	91.59	113.97	105	59.33	76.92	82.25	68.89	68.83	60.17	92.7	106.86	1.44	0.96	0.96	1.93	0.64	2.52	1.82	3.04	2.46	10.6	9.87	12.65	8.95	15.59	7.74	2.31	9.2	8.02	3.06	3.69
281	NO	42.6	59.22	36.42	84.43	106.41	146.07	112.02	111.71	102.63	73.43	120.73	115.41	133.36	71.55	145.8	91.5	65.19	102.04	113.36	100.7	142.39	91.73	82.5	128.76	99.74	78	113.81	125.1	0	0.69	2.56	0.97	0	0	0	0	0	1.2	2.9	1.7	0.85	0.56	1.97	10.34	7.11	4.92	15.55	25.8
282	NO	44.63	54.95	94.04	84.17	104.52	128.72	75.44	88.54	71.3	51.54	67.35	84.95	123	73.8	95.64	88.32	69.57	86.4	97.08	82.41	70.08	83.69	92.7	109.32	108.05	117.82	82.39	93.72	6.92	1.29	1.98	5.46	0.74	2.44	2.76	3.54	2.82	2.46	3.9	4.38	5.58	4.26	4.95	7.41	6.47	24.57	15.25	20.65
283	NO	77.86	99.95	133.82	84.06	105.77	56.39	21.25	22.1	49.4	29.86	39.24	41.98	63.92	111.2	123.66	112.34	64.3	73.52	84.24	110.48	71.67	84.99	152.02	134.52	120.3	113.71	127.69	140.01	1.94	0.61	1.19	2.11	3	1.28	3	1.58	4.86	8	5.22	6.64	4.84	2.42	0.58	2.42	2.05	6.5	6.05	9.99
284	NO	75.85	80.08	87.59	83.96	91.75	49.48	28.18	41.15	30.93	40.09	32.28	55.23	52.86	33	31.11	39.93	52.32	70.11	67.14	69.63	64.32	62.82	63.18	56.85	68.97	70.56	67.59	76.71	0	1.44	0	1.96	4.84	0.12	1.86	1.56	0.99	2.61	2.4	0.87	0.63	1.17	2.28	6.78	3.18	4.83	7.68	4.56
285	NO	91.35	96.63	14.21	83.68	91.59	52.82	43.06	46.13	51.84	52.7	71.7	60.21	59.99	53.74	50.76	42.36	42	53.49	57.42	61.74	64.14	85.72	93.51	85	81.84	75.71	68.61	117.26	0.29	0.58	0.29	0.29	0	4.99	1.31	1.31	0	2.04	6.72	7.5	7.47	9.24	11.88	12.51	12.2	18.29	7.57	20.53
286	NO	51.55	43.1	48.78	83.64	112.79	127.43	94.7	85.81	60.05	48.9	98.65	120.25	87.85	71.3	55.75	54.95	66.55	68.25	65.7	85.55	99.54	87.37	76.79	89.76	108.9	95.65	99.42	78.4	0	0.5	0.5	0	0.14	0.4	0.4	0.3	0.15	0.45	1.95	1.4	1.35	1	3.05	1.85	3.05	5.72	5.06	4.15
287	NO	42.07	31.35	68.03	83.55	125.03	170.75	107.62	96.09	128.96	83.44	168.86	123.78	172.74	57.32	136.52	147.46	88.5	112.5	107.28	104.7	55.83	65.63	60.98	86.86	108.15	89.32	90.23	84.52	0	0	0.82	0	0	1.58	0	0	0.92	1.26	2.2	0.18	0.92	1.02	1.68	4.33	9.36	9.46	16.6	16.96
288	NO	43.79	71.39	106.77	83.49	123.35	88.25	50.43	50.51	53.49	41.19	63.03	79.68	90.56	83.22	66.93	82.32	61.33	77.55	45.22	65.75	50.14	54	64.34	60.88	71.86	90.85	79.4	112.97	0.32	0.64	1.3	1.6	0.81	5.96	3.75	5.86	4.55	2.04	6.56	3.35	1.86	2.97	2.97	6.15	3.5	5.29	5.43	6.15
289	NO	77.43	81.08	77.11	83.46	87.88	126.11	122.08	61.24	43.82	54.07	55.02	99.62	103.19	73.09	57.75	92.69	44.01	63.94	86.77	84.86	94.1	94.15	107.94	84.67	66.89	70.47	57.61	62.62	0	1.05	1.37	2.82	6.27	4.16	8.35	6.87	5	7.49	20.32	12.63	9.82	28.65	13.19	30.05	19.68	18.8	28.05	21.22
290	NO	29.6	37.18	60.41	83.23	142.52	208.58	137.43	86.29	157.03	174.12	218.37	171.88	217.48	121.47	196.65	220.99	172.66	202.5	176.73	169.02	222.91	153.8	164.42	147.69	142.78	106.74	121.08	102.78	0.6	0	0	0.3	1.88	1.96	3.08	7.88	5.6	8.16	23.96	16.92	19.04	10.84	23.92	38.29	22.16	13.4	14.78	24.92
291	NO	51.59	30.96	91.21	83.15	63.91	38.74	38.48	71.49	76.04	33.64	83.25	119.51	123.94	51.76	83.37	70.37	60.48	70.19	62.61	66.63	77.22	113.41	124.29	147.66	146.3	140.29	110.07	122.18	4.1	1.58	3.51	1.58	0.58	2.35	3.68	5.07	4.2	9.59	10.53	4.91	4.52	5.66	5.32	10.88	24.23	34.67	50.45	40.35
292	NO	55.11	40.23	101.6	83.09	84.9	68.14	43.36	47.91	57.93	31.36	47.57	60.37	42.71	49.78	52.61	55.67	45.26	43.36	49.28	48.1	55.73	257.14	145.47	144.91	153.34	127.27	83.55	127.2	5.32	3.34	8.74	3.78	1.78	4.23	6.31	6.8	8.45	5.34	2.25	2.85	4.2	3.8	5.04	3.04	32.67	28.24	21.65	32.48
293	NO	48.84	95.34	80.3	82.84	80.28	98.54	77	86.7	54.8	60	117.9	121.62	80.66	32.23	52.86	40.78	43.63	109.44	59.87	73.94	42.96	52.22	76.12	82.56	82.24	89.6	79	70.78	0	0.08	0.3	4.12	0.44	2	0.18	0.72	0	2	0.25	1.5	1	4.76	5.22	3.12	7.54	19.2	14.7	13.32
294	NO	18.62	81.7	78.28	82.84	51.68	49.02	48.26	44.08	41.42	38	7.34	21.12	19.55	12.93	4.26	24.12	9	53.23	19.07	27.25	33.47	51.51	57.9	102.5	67.01	75.92	65.59	84.15	0	2.28	4.18	0	0	0	2.51	0	0	3.55	5.35	5.73	2.13	12.07	10.52	9.59	13.79	20.18	29.79	17.45
295	NO	49.22	65.33	25.35	82.78	73.51	57.53	28.42	28.72	32.75	27.57	18.54	20.59	24.93	24.71	40.7	30.68	23.07	22.24	31.6	26.58	34.47	86.57	91.05	105.67	91.99	64.58	60.25	67.03	1.41	1.57	0.99	1.61	0.88	1.03	1.24	2.25	2.45	2.14	1.57	1.53	1.19	2	1.32	1.46	3.25	2.13	6.1	7.32
296	NO	34.23	44.45	45.98	82.27	78.95	97.17	81.16	72.57	75.46	40.05	52.96	46.82	64.3	45.66	61.73	56.68	54.98	93.5	137.42	112.3	226.93	59.49	58.54	70.56	70.73	80.35	71.1	77.67	0	1.47	2.34	5.46	6.06	5.45	6.82	10.82	13.57	11.23	23.95	14.65	20	24.67	18.35	26.17	28.81	13.72	22.26	13.7
297	NO	65.42	92.86	125.88	82.24	53.24	48.2	22.57	21.27	29.94	14.07	50.63	46.85	49.34	27.22	48.59	53.32	17.91	20.72	37.76	27.28	33.42	79.93	93.31	102.45	100.55	97.9	120.86	85.93	0	0	0	0	0	3.15	2.85	3.67	0	2.35	2.65	0.75	0.6	0.6	0.75	0.6	6.11	2.35	6.8	5.01
298	NO	45.02	49.64	85.9	81.9	30.08	34.32	34.08	87.91	96.61	55.42	68.12	66.77	95.54	52.69	52.81	93.29	81.5	96.24	88.34	86.41	81.88	74.4	69.87	101.84	110.51	62.62	68.09	70.7	0.18	0.36	1.9	6.42	1.9	2.64	2.84	7.78	8.38	4.56	20.11	32.08	22.33	22.49	15.81	17.68	16.99	28.08	23.61	20.35
299	NO	63.16	76.76	58.25	81.83	88.07	104.18	70.88	83.25	71.49	82.45	102.94	123.83	114.24	103.77	133.21	121.16	111.88	109.28	105.08	110.57	139.92	129.42	126.59	119.46	96.82	108.59	100.6	127.9	11.8	6.83	4.16	7.25	3.08	9.48	7.36	3.42	19.5	9.63	7.4	9.56	3.18	6.19	5.71	12.03	15.93	22.65	8.22	12.51
300	NO	43.02	30.68	37.21	81.63	103.5	172.39	108.83	102.49	67.02	76.39	99.42	147.15	80.42	59.48	102.82	65.38	85.05	99.03	29.71	41.35	67.68	71.02	81.83	43.27	55.4	50.49	64.27	20.44	0	0.54	0	0.54	0	2.58	0.64	0.64	0.96	1.61	1.44	1.12	3.22	0.8	0.8	0.56	0.36	0.54	0.54	2.02
301	NO	54.9	77.84	55.7	81.56	97.07	87.69	86.75	101.81	81.61	72.66	43.14	50.76	48.82	49.18	55.92	68.41	38.16	54.14	49.84	67.64	36.04	79.72	77.07	100.29	70.19	93.4	102.5	81.56	2.45	1.75	3.63	3.93	2.84	3.06	4.08	5.34	5.47	5.36	3.39	2.73	3.08	4.2	4.17	5.24	5.61	10.01	10.76	14.24
302	NO	22.47	30.75	41.2	81.4	102.06	125.84	81.65	52.2	56.74	62.66	168.14	134.5	95.62	100.44	88.39	88.23	70.58	104.19	99.91	109.38	109.57	99.42	75.68	83.31	89.39	69.75	52.51	43.7	2.32	1.86	1.75	2.1	2.45	26.48	38.3	67.85	53.7	36.23	42.86	41.33	58.53	54.29	58.75	84.33	24.62	28.57	17.76	33.17
303	NO	71	82.55	79	81.35	66.85	107.27	57.99	50.7	70.01	47.94	42.31	78.48	72.59	52.04	44.1	53.26	49	48.86	72.28	102.49	101.22	104.61	107.05	131.18	119.95	125.7	136.72	123.21	0.28	0.2	1	1.15	0.9	1.56	1.46	2	0.5	3.01	2.45	0.89	0.23	1.46	3.02	9.45	11.11	12.03	10.72	9.37
304	NO	129.63	154.03	46.21	81.2	76.74	76.58	41.12	45.35	39.02	30.89	79.96	67.65	54.16	49.9	80.48	73.2	55.23	65.86	60.8	64.35	57.05	74.18	110.33	85.49	98.97	90.04	107.71	106.49	3.98	2.95	1.57	1.99	1.35	2.91	1.08	0.42	1.08	4.47	3.74	2.76	4.5	0.99	3.96	4.65	3.59	7.52	12.49	12.89
305	NO	51.03	40.5	69.71	80.99	71.41	125.91	62.89	88.12	68.82	70.84	124.1	138.06	158.02	122.28	116.52	136.35	58.6	110.7	90.69	79.3	71.86	66.3	98.73	103.43	110.08	79.47	72.37	83.35	0.19	0.98	1.36	3.29	2.15	6.84	6.14	10.53	15.03	19.26	27.29	26.94	35.75	14.87	16.54	16.37	19.72	11.74	17.48	14.83
306	NO	77.85	53.84	113.34	80.72	58.65	69.29	107.37	94.66	91.54	90.32	130.77	129	100.15	91.11	118.7	105.6	86.14	74.97	100.29	75.85	97.13	92.81	95.04	118.19	112.28	170.3	83.23	110.57	0.61	0	0.61	1.22	5.98	0.72	7.23	3.99	1.93	5.2	4.88	10.29	8.29	7.8	4.34	3.48	8.18	9.05	7.88	12.79
307	NO	26.16	37.09	86.79	80.59	99.48	149.17	72.62	79.38	97.84	47.74	99.28	115.98	113.76	69.88	91.38	100.66	72.9	123.42	132.36	95.78	104.17	82.16	118.71	39.23	113.95	120.55	97.93	90.91	0.82	0.25	0.25	3.18	1.47	3.74	4.46	7.94	2.36	4.36	4.9	7.36	9.58	9.86	8.92	11.78	10.17	18.6	12.7	15.61
308	NO	49.44	42.54	36.35	80.54	81.12	143.22	45.8	63.34	71.74	49.6	62.36	79.94	65.22	47.86	86	66.02	49.48	72.88	63.6	83.6	66.82	63.75	60.15	73.75	72.55	52.39	56.55	70.71	0	0	0	2.8	0	0	2.16	1.44	0	0	15.84	15.12	6.48	15.12	11.52	4.88	10.98	10.98	7.72	7.93
309	NO	71.76	104.75	154.94	80.07	35.38	103.26	43.29	71.27	87.11	87.79	101.88	121.74	103.35	71.55	144.18	127.56	84	82.47	75.99	73.26	63.76	77.09	105.46	88.99	99.59	92.98	83.71	154.27	0.83	0	2.06	2.79	0.2	4.62	2.94	5.16	3.45	2.1	5.94	1.92	1.68	8.82	4.68	8.87	2.8	3.51	3.82	7.37
310	NO	61.31	67.13	69.11	80.02	71.69	79.78	104.11	96.72	101.19	101.32	124.98	133.21	135.31	114.66	119.23	97.93	101.35	114.01	108.44	102.89	110.02	89.6	122.88	98.98	96.28	117.32	42.28	56.44	0.24	1.12	0.24	1.92	2.02	4.15	3.48	6.8	9.86	13.33	11.91	7.2	8.64	9.84	8.3	7.3	6.06	9.44	9.16	7.38
311	NO	26.19	39.6	44.47	79.76	116.94	66.06	58.41	52.36	57.52	42.44	47.78	53.13	43.85	56.29	49.44	62.93	22.22	36.67	34.39	41.54	37.38	56.58	58.03	63.53	64.72	37.99	62.98	136	0.56	0.42	1.94	2.43	1.47	2.07	2.34	2.52	1.8	2.16	1.35	0.27	0.18	1.21	0.81	2.12	1.48	2.09	3.12	7.31
312	NO	27.69	31.41	65.13	79.56	43.44	87.66	105.94	85.07	96.69	65.55	170.5	99.68	77.62	78	147.34	132.22	132.44	159.76	130.5	121.1	106.04	129.53	73.14	93.96	107.57	86.57	101.97	115.14	0.81	2.37	3.91	4.44	1.43	2.16	1.32	2.08	3.24	4.26	5.46	9.6	7.72	7.8	9.56	7.73	6.59	22.1	20.13	18.87
313	NO	102.66	114.45	110.84	79.56	68.69	74.75	65.71	65.01	74.63	65.34	48.5	71.68	67.89	27.58	44.97	49.31	38.56	54.07	23.31	23.89	41.75	20.4	36	20.1	20.45	26.95	37.45	23.9	0	0	0	2.32	1.74	0.68	0.68	3.4	0	0	2.04	2.04	1.36	0	1.36	0.8	1.6	0.8	1.6	0.8
314	NO	50.4	69.3	56.7	79.38	111.51	138.6	102.06	114.66	123.48	127.26	127.26	171.36	151.2	144.9	206.01	239.4	158.76	174.51	118.44	156.87	181.44	139.23	123.48	61.11	59.22	74.34	73.71	75.6	50.4	0	0	0	0	12.6	9.45	8.19	28.35	30.87	40.95	22.68	39.69	51.03	55.44	44.1	49.14	43.47	22.68	20.79
315	NO	36.86	43.13	69.98	79.34	88.99	106.58	51.91	59.92	80.11	64.4	74.86	81.34	83.5	59.13	77.17	71.77	55.7	87.84	72.3	79.71	72.01	104.21	136.93	89.52	116.76	83.89	123.63	174.45	2.93	6.42	8.78	8.99	9.26	10.82	8.32	6.81	9.33	16.26	17.42	18.79	18.3	11.98	17.2	12.09	33.29	83.54	37.79	44.1
316	NO	71.36	70.82	58.85	79.26	88.53	135.66	124.95	83.76	103.39	91.55	105.86	126.71	109.4	71.77	91.71	86.18	78.36	94.66	108.46	116.66	97.52	129.46	84.86	83.59	82.6	73.82	89.55	110.85	0.42	0.91	1.52	1.93	2.98	7.94	7.07	10.65	12.91	23.74	20.31	14.43	13.31	11.45	14.03	13.5	27.4	15.83	20.09	17.65
317	NO	65	54.94	96.15	79.07	76.39	113.64	61.11	62.16	83.45	75.43	106.02	99.32	179.4	86.44	103.32	100.08	104.28	119.84	97.38	119.34	114.22	57.44	62.76	83.88	82.28	55.72	47.78	41.16	0.56	0	0.9	0	1.8	0.92	3.56	13.7	13.64	10.52	10.5	10.04	9.64	8.78	9.94	11.16	5.82	5.78	8.56	14.32
318	NO	39.8	22.84	34.39	79	38.75	30.59	74.85	26.46	36.47	26.45	89.33	71.58	72.18	59.56	100.6	118.13	73.79	80.83	94.6	66.49	99.52	128.62	130.32	120.48	92.54	113.8	116.43	146.53	0	0.71	1.04	0.97	0.26	9.79	1.88	2.52	2.93	5.71	2.25	3	7.69	4	9.29	18.43	16.39	16.12	8.72	12.87
319	NO	46.94	41.27	46.77	78.89	57.4	91.17	87.27	106.77	77.42	60.03	103.13	120.23	119.86	61.95	77.25	91.18	73.41	105.97	114.7	136.2	134.36	119.42	131.76	136.78	142.8	142.84	172.1	157.66	0	5.04	7	3.64	4.87	14.26	20.55	10.3	4.92	9.95	14.97	8.93	9.98	12.77	8.92	8.7	17.76	17.54	11.06	16.68
320	NO	25.08	27.88	45.94	78.74	67.36	65.14	85.58	71.48	41.7	30.38	32.14	41.77	55.68	47.04	51.17	45.9	43.17	56.44	55.81	56.49	64.55	61.55	59.77	66.29	67.67	78.98	69.39	79.64	0	0.48	0	1.5	1.98	1.64	4.65	2.75	4.32	1.58	8.2	6.63	5.28	5.83	2.4	6.47	6.45	10.17	9.68	12.21
321	NO	27.36	17.1	62.7	78.66	58.14	108.3	79.8	54.15	93.48	104.88	48.4	82.28	126.28	43.12	45.32	63.36	92.84	55.88	95.04	76.12	98.23	56.87	52.64	58.75	48.41	59.69	76.14	80.37	0	2.28	0.57	1.14	11.97	4.84	2.64	18.04	18.48	17.16	17.16	16.72	15.84	8.8	20.68	27.73	30.08	34.31	28.67	21.15
322	NO	20.07	42.09	31.68	78.4	59.24	95.26	40.15	32	56.76	2.04	28.44	24.5	43.49	23.18	52.32	38.06	46.05	84.41	82.73	62.12	76.41	98.3	124.72	112.66	106.96	117.09	74.67	59.26	3.48	1.64	0.2	6.4	0.2	2.57	1.5	14.31	0.26	7.76	10.53	14.28	7.8	4.16	35.88	62.94	41.86	37.58	41.86	51.03
323	NO	27.5	45.6	67.5	78.15	57.55	51.8	29.6	35.8	36.5	35.45	32.89	41.45	34.57	43.7	33.25	36.25	26.11	36.45	38.91	36.06	44.39	119.02	95.37	81.91	80.8	58.06	59.01	150.39	2.4	0	0.6	3	5.55	3.3	3.85	4.67	8.95	3.47	3.96	0	0	3.97	1.95	2.71	4.41	5.2	8.78	9.32
324	NO	54.29	94.54	133.62	77.8	47.41	46.79	39.15	26.91	24.71	39.43	116.48	86.79	90.74	87.07	94.33	130.07	82.51	148.79	161.3	99.86	67.03	110.36	122.46	138.4	115.62	94.43	90.22	82.57	0.75	2.34	1.01	2.35	0.62	5.7	0	4.35	4.83	14.85	10.24	4.53	4.35	19.2	1.12	16.2	15.6	15.66	19.84	19.87
325	NO	37.56	35.45	58.36	77.47	103.98	184.73	162.79	134.07	187.91	203.17	192.88	197.2	118.27	181.65	163.77	136.41	98.47	150.67	138.44	117.82	122.83	127.2	152.54	99.71	120.64	129.88	107.01	66.09	0	0.41	4.55	0.41	3.92	0	1.32	0	0.33	5.76	6.6	2.08	6.56	6.42	3.17	3.88	6.48	6.8	9.85	11.01
326	NO	80	35.25	31.33	77.45	85.73	141.47	47.04	31.42	60.49	77.7	156.04	92.12	113.74	58.28	111.86	84.6	23.97	74.26	42.3	57.81	83.19	71.44	72.38	59.22	76.14	73.79	87.73	99.02	0.54	0.18	0.18	1.12	1.01	2.82	0.47	0.47	0.47	1.41	1.41	0.47	1.41	1.41	0.47	3.29	0	2.82	27.73	13.16
327	NO	28.62	51.48	31.42	77.4	86.29	81.37	79.77	79.41	67.55	63.96	79.62	79.35	83.13	98.65	86.14	106.02	97.25	105.82	101.38	62.03	33.08	62.3	86.89	79.05	79.67	87.56	77.95	72.47	0.21	2.87	1.17	2.15	0.62	0.35	3.95	4.92	5.71	5.5	4.63	4.92	6.43	6.12	5.65	3.06	2.96	9.39	5.44	11.76
328	NO	19.38	28.34	54.29	77.17	59.73	83.34	90.54	77.02	46.98	60.05	69.52	54.86	56.02	59.37	42.48	35.22	22.56	39.14	45.06	56.6	58.28	60.79	65.18	68.56	68.46	66.87	56.69	97.24	1.49	5.33	2.22	6.66	1.11	2.47	1.85	0.74	2.95	2.27	23.03	12.47	16.94	25.44	4.45	14.23	12.03	15.04	15.46	16.33
329	NO	45.25	31.55	50.41	77.16	90.56	118.07	86.51	81.82	85.19	74.19	93.39	88.67	78.75	57.25	106.12	99.83	70.51	72.25	68.32	59.73	85.38	106.23	109.02	86.54	94.84	112.18	138.43	146.11	0.42	0	1.27	0	0.57	1.1	0.64	0	1.28	1.28	0.64	1.07	0.96	3.56	3.06	6.37	8.33	4.47	18.12	19.74
330	NO	18.63	72.9	59.76	76.71	72.81	63.81	48.42	51.24	68.39	38.72	119.38	98.22	116.48	86.14	70.28	99.6	95.52	98.84	122.1	68.02	83.2	84.76	147.68	163.02	147.16	103.22	141.96	153.92	0.51	0.27	0	2.15	0.71	6.6	1.02	8.58	3.32	1.9	1.64	3.06	4.74	4.5	2.42	1.82	7.02	6.24	8.32	4.94
331	NO	41.39	32.01	50.92	76.7	102.49	109.5	109.33	65.38	78.74	77.19	72.45	85.08	94.09	80.06	72.25	79.02	82.46	84.58	81	88.3	95.83	80.46	70.05	63.95	77.98	21.54	91.3	75.3	0	1.85	0	0	0	7.29	3.56	1.91	9.95	2.36	2.15	3.51	2.81	3.74	1.54	5.32	7.63	9.44	7.11	14.42
332	NO	66.2	41.05	49.66	76.63	80.28	96.76	95.75	70.22	72.6	116.3	131.78	149.38	107.69	105.16	70.07	64.79	78.98	94.82	82.72	114.84	136.4	109.56	84.7	108.02	93.5	73.37	118.58	78.54	0	0	0	0	0.88	0	0	0.88	0.44	1.32	2.2	2.09	1.21	2.53	1.54	1.87	2.97	3.19	8.25	4.73
333	NO	19.69	40.49	55.17	76.42	64.99	71.2	18.72	20.45	32.26	12.13	35.77	34.82	42.18	25.23	44.9	49.91	25.23	34.9	11.45	18.1	22.78	78.58	74.44	80.98	88.84	74.98	94.74	85.64	2.45	0	0	2.5	0.49	2.88	0.64	0.82	0.41	0.41	3.38	6.69	8.08	0	4.13	2.76	4.78	9.82	0.92	7.12
334	NO	47.93	91.18	71.23	76.33	71.91	69.45	56.98	53.77	55.89	79.02	64.14	104.51	91.22	69.8	93.25	89.53	53.04	98.91	79.14	123.25	114.48	100.14	120.1	120.04	113.54	107.56	105.18	102.86	0	2.47	3.01	0	3.62	3.15	5.01	3.15	2.19	1.26	4.95	2.06	4.82	5.98	8.24	13.18	5.92	19.44	16.32	13.58
335	NO	74.44	23.97	33.05	76.31	78.59	200.56	135.15	51.85	91.99	54.17	126	26.28	119.95	95.9	94.11	136.27	113.98	141.49	114.21	120.73	107.87	93.11	119.48	139.94	107.22	103.58	145.49	102.04	0	1.22	0.77	0.44	0	0.88	0.48	0.48	1.36	0.92	1.24	0.84	4.01	5	4.26	5.04	0.32	5.15	11.15	2.07
336	NO	110.19	87.45	89.34	76.29	75.48	125.64	78.24	80.04	113.58	75.45	123.03	101.42	157.9	78.25	71.22	79.47	52.14	55.3	62.08	66.24	83.26	89.46	98.48	86.18	97.6	98.74	101.06	120.01	0	0.3	0.6	0.6	0	1.59	4.7	5.43	0.34	0	1.36	0.34	0.34	0.34	1.36	4.28	7.81	12.46	25.33	31.09
337	NO	47.51	40.68	45.05	76.21	92.79	91.99	45.34	85.53	41.4	38.88	51.9	19.59	15.84	22	33.27	49.02	39.14	47.58	46.85	48.79	34.49	61.68	67.83	59.7	99.7	65.63	100.93	116.46	0.42	0	0.42	8.06	3.72	3.65	0.73	1.46	0	0	4.38	1.46	1.46	0	0.73	0.73	0.73	5.73	2.5	12.59
338	NO	37.97	59.95	74.88	76.01	84.47	82.36	77.56	51.38	56.81	20.3	58.26	45.11	50.54	35.99	58.14	49.91	39.71	68.8	63.54	41.16	57.82	83.56	113.71	118.05	126.7	137.97	126.58	132.63	0	0	0	1.18	0.47	0	1.95	1.14	1.86	1.47	3.59	2.27	11.97	4.17	5.48	11.85	8.4	7.4	25.9	20.73
339	NO	55.56	36.8	75.7	75.95	55.36	145.01	80.2	120.85	74.54	66.64	51.92	70.37	46.45	45.72	48.99	78.23	83.24	38.3	59.62	34.28	50.32	92.88	123.58	94.6	106.5	64.9	61.54	58.98	0	9.66	0.32	0	1.32	15.72	13.1	9.15	9.56	14.55	21.09	22.36	7.55	11.88	4.97	5.42	20.62	26.52	13.76	17.92
340	NO	14.64	45.42	56.64	75.92	101.65	109.56	69.46	57.9	75.08	57.2	41.4	48.03	34.9	31.25	82.62	57.28	28.33	42.86	56.96	39.45	29.9	55.32	148.97	91.06	113.62	110.07	155.53	158.71	4.88	4.67	7.6	6.09	8.09	4.4	1.66	2.09	2.36	3.88	1.25	3.26	2.42	2.79	5.05	6.25	10.56	40.86	38.11	69.39
341	NO	47.74	56.38	67.7	75.78	82.07	100.47	101.46	75.73	144.88	107.44	136.54	61.12	110.26	102.51	121.6	113.49	84.68	71.54	137.58	120.05	96.9	121.22	109.17	107.23	161.33	162.82	142.97	117.98	0	0.48	1.44	0	2.64	5.1	3.01	2.04	1.84	3.69	9.71	9.05	13.6	10.87	8.64	9.12	10.51	9.15	8.74	6.86
342	NO	19.47	34.1	62.49	75.6	129.66	135.08	53.23	92.92	102.56	101.25	68.61	69.77	98.84	95.59	97.04	71.06	82.3	88.6	48.64	71.64	80.66	85.26	82.28	117.6	99.61	108.42	87.77	113.05	2.01	1.1	1.34	4.4	2.06	2.59	4.27	2.59	5.8	3.6	6.9	10.29	1.34	4.12	7.28	18.34	15.05	20.58	32.69	29.54
343	NO	117.24	75.82	59.98	75.39	92.16	141.59	129.99	96.99	113.21	93.76	149.44	115.07	157.95	113.75	82.15	90.29	79.78	107.14	109.04	107.26	115.74	109.76	100.18	45.1	71.15	73.48	88.36	67.06	0	0.44	0	0.44	0	2.44	1.36	0.32	0.96	1.64	1.82	3.91	3.04	8.95	6.56	6.35	7.63	5.86	2.33	7.08
344	NO	64.9	80.07	92.61	75.22	99.58	94.24	78.4	84.27	70.93	51.58	85.13	112	102.15	81.14	74.49	99.57	138.75	178.85	181.19	194.95	49.78	83.62	81.89	77.15	76.98	68.69	72.26	73.18	3.08	3.5	2.17	2.94	2.73	6.54	3.49	3.73	1.8	4.28	9.2	13.82	12.14	11.6	11.22	1.75	14.52	9.45	9.98	10.71
345	NO	27.3	78.78	0	74.88	70.2	73.32	43.68	37.44	68.64	22.62	30.42	40.56	44.46	27.3	30.42	41.34	26.52	35.1	53.82	24.96	43.89	78.54	103.95	75.46	74.69	90.86	75.46	40.81	2.34	0	3.12	5.46	3.12	1.56	3.9	1.56	5.46	2.34	4.68	3.9	6.24	1.56	1.56	36.96	19.25	19.25	16.17	15.4
346	NO	40.02	65.94	60	74.47	86.57	66.75	43.9	36.04	34.14	28.43	57.24	46.15	93.02	93.98	93.89	53.97	58.37	83.48	83.87	87.16	76.11	112.9	114.08	109.37	117.03	124.12	127.73	106.86	0.31	0	2.9	1.42	0.78	3.15	4.9	9.63	19.25	14.47	15.18	8.41	26.09	24.16	29.47	20.18	23.2	30.47	30.94	42.28
347	NO	16.4	17.96	41.56	74.4	123.8	123.84	151.92	63.6	49.6	37.72	52.45	58.91	44.79	97.12	38.54	63.66	66.98	95.99	163.9	128.4	123.28	58.54	87.7	70.71	52.39	42.56	57.01	44.64	0	0.84	0	0.84	0.84	0	1.9	1.9	2.32	0	15.2	8.55	3.27	6.65	4.75	4.53	11.49	13.92	15.8	11.71
348	NO	72.74	89.69	40.76	74.17	81.94	87.95	80.36	74.55	68.15	51.11	95.07	94.31	85.57	79.76	107.66	101.97	59.49	95.07	97.6	86.91	81.43	103.32	133.48	137.72	116.76	138.99	124.49	116.62	0	3.28	1.71	1.19	2.46	2.08	5.07	5.13	4.26	7.24	20.37	8.97	12.16	12.8	6.38	12.55	14.66	18.39	31.44	25.53
349	NO	36.98	34.96	44.08	74.05	46.63	87.5	52.51	71.4	104.36	90.91	115.3	117.35	64.55	53.2	94.55	118.95	76.5	129.35	90.2	104.55	123.78	102.74	92.82	93.22	97.52	89.65	86.65	107.4	0	0	0.67	0.67	3.97	2.6	3.25	1.3	3.25	1.95	2.5	2.9	3.3	6.95	6.45	10.62	6.7	5.9	5.96	8.38
350	NO	34.62	35.95	20.45	73.92	99.28	69.43	45.74	39.97	52.22	20.32	35.01	29.54	29.66	40.48	35.98	39.82	25.27	29.99	23.42	47.03	41.16	54.64	62.32	64.16	81.49	46.48	58.38	172.61	0.31	1.6	0	0	0	2.4	1.05	1.6	1.6	1.97	0.37	0.5	1.6	0.5	4.2	3.24	0.48	4.53	5.57	5.93
351	NO	52.5	52.5	12.95	73.5	70	54.6	17.85	14.35	18.2	13.65	7.56	11.52	14.4	11.16	19.25	15.05	11.55	9.8	26.6	14.7	18.66	82.69	85.04	82.69	85.03	39.98	45.41	46.59	2.1	2.1	1.4	1.4	0	0.36	0.72	1.08	0.72	0.7	0.35	0.35	0.7	0.7	0.7	0	4.09	5.22	5.03	4.14
352	NO	28.8	61.2	61.56	73.44	61.92	74.16	14.76	19.08	7.56	2.88	53.02	44.06	23.86	14.55	19.98	27.83	33.83	34.88	41.28	5.51	17.03	35.5	45.15	45.55	32.9	44.26	44.16	56.63	0.36	0	1.08	1.44	0.36	3.08	3.55	4.96	0.94	2.93	3.69	3.76	2.68	0.58	0.58	4.96	3.79	2.73	9.44	9.25
353	NO	42.6	12.59	117.16	73.38	48.09	58.76	54.23	42.34	36.27	31.52	50.65	52.1	42.01	30.57	60.81	43.64	55.91	48.39	29.69	48.76	74.05	62.3	77.6	76.77	55.4	64.82	54.15	95.07	0	0	0.61	0	0.45	1.39	1.41	0	1.8	1.23	3.6	2.5	0.41	2.46	1.68	1.7	7.73	7.81	10.19	8.52
354	NO	39.74	46.98	43.49	73.25	96.8	80.01	42.57	55.11	58.97	62.87	42.31	57.98	61.98	36.58	47.15	58.11	43.92	100.15	105.78	110.68	90.2	72.47	104.82	90.74	82.27	90.98	135.38	103.11	4.44	0.72	1.33	2.75	1.12	3.02	3.66	2.06	6.18	9.03	8.14	3.78	18.29	26.56	23.04	19.57	16.47	16.66	16.57	22.44
355	NO	57.47	65.56	58.01	73.24	70.66	78.86	55.12	41.36	49.33	36.59	49.59	56.14	56.43	49.35	86.58	72.73	43.21	80.71	88.81	90.78	139.25	112.49	101.26	97.49	105.24	87.36	128.76	93.42	2.61	0	0	0.91	0	9.8	2.84	8.7	4.63	5.68	9.41	17.32	7.01	11.64	7.92	27.55	21.61	18.79	20.55	19.2
356	NO	29	28.5	68.56	73	89.72	99.67	111.9	94.63	122.75	101.17	142.93	98.62	99.89	107.73	75.13	72.85	111.03	109.05	106.6	89.44	118.38	124.84	127.64	151.64	141.36	116.6	63.32	59.9	0.66	0.66	0.66	0.66	0.66	2.64	1.99	1.82	2.32	2.64	3.82	3.9	11.06	10.93	4.82	10.62	6.06	10.1	6.1	13.6
357	NO	25.68	54.27	63.74	72.12	62.16	64.56	67.47	39.62	39.67	41.32	72.35	19.84	41.96	36.7	43.08	27.29	23.66	23.8	35.99	24.93	44.73	46.67	61.9	67.19	39.24	69.4	69.7	88.3	0	3.51	2.98	1.68	0.84	3.58	2.84	9.28	9.12	4.21	7.83	9.34	12.63	19.67	5.59	11.64	16.96	9.37	19.37	23.9
358	NO	59.36	26.54	68.68	71.66	51.73	140.29	75.86	117.44	71.32	57.71	105.79	80.86	105.77	69.31	72.61	72.92	51.96	53.7	43.48	33.54	49.6	75.62	80.62	64.86	69.54	60.32	68.6	67.8	0	11	0.09	0	1.84	4.98	2.5	1.25	1.25	4.32	8.71	3.75	1.25	8.71	0.75	4.08	19.54	29.62	21.42	24.72
359	NO	45.26	44.55	99.47	71.38	48.34	57.71	52.98	34.62	43.68	34.42	44.32	69.86	51.87	43.42	74.01	60.09	73.76	76.7	50.83	105.92	113.41	105.24	140.44	122.1	131.84	118.88	96.16	103.19	0	3.89	2.88	5.97	4.3	5.1	6.72	3.75	4.9	4.1	9.8	6.49	4.2	6.15	10.84	12.45	16.77	20.42	16.87	22.29
360	NO	77.18	40.24	67.04	71.34	77.7	147.1	100.92	42.36	72.16	63.18	156.59	194.07	134.28	110.51	173.69	118.69	102.94	135.75	44.64	67.93	122.48	59.59	103.91	73.45	82.59	80.9	97.37	107.93	0	0	0	1.12	0.84	3.69	4.85	4.07	1.84	5.92	3.51	3.51	0.56	3.07	3.51	2.48	1.17	1.56	10.42	4.6
361	NO	18.9	31.05	43.2	71.28	83.16	69.12	28.62	20.79	31.32	25.92	28.7	29.6	26.7	34.75	28.18	27.06	21.33	37.55	41.55	41.26	48.04	68.83	83.08	74.35	80.08	54.54	86.88	75.05	0	0	0	0	0	0	0	0	3.5	1.75	3.5	1.56	0	1.83	0.35	2.45	3.37	5.74	9.68	9.87
362	NO	24.98	52.37	53.96	71.09	66.19	68.76	26.43	29.74	17.05	15.57	98.78	80.49	53.51	31.87	37.18	40.2	43.06	46.2	55.27	28.89	30.37	34.14	54.37	51.83	41.36	43.58	42.54	56.38	0.26	1.14	1.35	2.18	0.64	7.71	7.63	7.99	0.24	2.62	4.45	1.76	5.1	2.22	2.62	4.09	3.13	5.11	8.53	11.47
363	NO	42.79	37.97	80.11	71.08	61.07	91.16	99	91.63	98.15	44.04	62.45	80.49	102.31	54.35	75.44	128.86	89.95	103.13	100.67	112.5	84.43	77.9	86.48	118.81	129.53	90.59	100.22	109.96	0.64	1.69	2.71	8.08	2.71	2.76	2.69	8.28	10.23	5.52	23.48	35.11	22.69	23.08	14.97	15.04	16.21	32.81	21.67	24.04
364	NO	20.68	20.16	39.74	71.08	87.16	192.46	138.68	66.56	73.96	70.48	164.38	155.66	160.26	71.04	183.28	200.34	171.98	162.7	138.08	174.18	69.96	66.65	67.66	50.34	102.62	53.79	102.41	87.13	0.06	0	0.06	0.12	0	2.22	0.52	0.52	1.84	13.66	8.84	9.5	10.16	3.78	3.12	10.96	30.72	12.97	12.78	10.34
365	NO	29.28	42.2	33.61	71.01	86.14	103.62	132.48	83.73	50.5	39.61	62.15	78.4	90.61	80.89	143.8	135.95	63.22	74.91	70.6	84.75	154.81	130.55	142.21	96.1	105.14	74.47	84.85	115.27	0.55	1.1	0.95	0.49	2.52	5.92	5.25	4.36	5.9	6.44	25.37	18.83	7.75	10.45	15.69	6.87	10.97	6.11	8.15	4.07
366	NO	27.36	75.08	67.8	70.97	72.01	61.69	45.91	68.54	66.85	29.26	65.48	78.3	81.32	68.48	64.98	88.8	58.98	101.48	92.26	83.14	88.02	80.97	77.64	78.18	69.34	68.02	77.29	100.87	0.07	2.14	10.47	8.56	6.83	7.42	11.5	11.2	8.96	11.7	14.64	13.96	18.8	15.04	18.14	5.92	24.75	12.25	11.18	17.1
367	NO	55.28	44.89	57.07	70.8	73.51	127.49	125.57	169.5	207.24	176.92	209.72	156.26	135.34	94.94	125.7	138.24	115.26	99.98	110.16	113.02	120.64	96.99	62.77	78.26	73.19	73.13	70.51	79.62	0	0	69.06	16.82	15	32.7	31.56	34.4	31.36	39.58	37.22	48.48	30.02	34.66	7.6	48.18	45.06	26.96	33.66	15.91
368	NO	28.34	45.24	40.3	70.2	66.82	61.36	31.98	30.68	30.42	17.42	50.63	31.84	55.88	74.14	57.63	36.61	44.5	45.42	56.33	37.01	47.42	61.64	93.5	97.9	96.18	120.31	134.49	91.55	0.26	0.52	0.26	0.78	0	4.02	2.54	4.29	12.64	7.75	4.92	1.8	11.2	11.72	14.58	4.31	12.95	15.91	14.71	13.6
369	NO	25	45.5	60	70	51	131.5	44.5	29	35	29	70.52	65.86	70.69	54.02	53.65	62.83	53.19	60.04	71.52	61	38.88	49.41	31.59	38.34	37.26	40.77	36.99	79.11	0	2	3	1	0.5	1.58	1.58	3.95	8.48	8.02	15.29	17.7	12.92	12.09	5.9	11.07	7.02	5.94	7.02	3.24
370	NO	32.93	34.77	33.91	69.85	93.07	78.77	97.24	73.31	33.09	30.72	58.52	57.96	59.6	53.76	55.28	58.32	58.68	57.6	70.76	94.96	12.58	122.36	131.44	112.12	127.2	119.7	146.34	118.52	0.62	1.24	1.24	2.78	4.17	6.2	3.12	4.24	3.12	0.76	10.24	10.36	4.88	4.64	1.4	1.36	5.02	11.04	11.08	16.64
371	NO	43.4	47.02	60.78	69.68	127.98	154.54	74.72	109.44	110.54	87.23	94.78	88.84	98.9	69.06	83.83	105.32	79.75	89.15	79.58	88.01	65.11	85.34	110.64	123.4	143.82	127.74	110.35	130.03	6.64	1.86	4.41	10.83	8.88	7.98	7.75	7.28	10.22	3.85	13	11.23	15.56	17.15	11.7	10.76	16.74	33.46	30.6	46.69
372	NO	41.78	76.71	70.45	69.66	72.96	57.07	29.7	44.36	65.3	48.34	68.74	65.88	80.75	29.37	50.54	73.34	38.67	45.3	41.22	17.26	20.19	27.26	73.31	57.16	38.16	53.44	80.08	101.69	0	0.88	0	0	0.88	0.46	0	0.46	0.51	0.46	0.51	0.46	0.51	1.38	0	2.3	1.84	6.72	5.98	1.07
373	NO	43.8	38.3	69.34	69.53	51.52	123.59	70.3	102.67	65.9	60.88	37.26	61.54	38.5	45.93	44.73	61.11	64.32	47.14	46.8	29.9	78.41	55.94	94.48	71.02	77.23	84.12	123.06	106.53	0	7.44	0.44	0	1.2	7.18	7.51	6.9	9.19	12.74	16.14	16.77	10.75	17.75	8.13	10.13	18.87	31.38	15.73	21.15
374	NO	36.96	34.86	47.62	69.33	101.94	68.78	40.35	46.78	31.57	44.92	38.95	52.54	54.58	67.08	83.83	78.81	81.81	137.19	126.24	117.46	107.43	137.1	20.91	139.14	77.67	118.68	86.82	87.15	1.98	6.22	5.79	4.52	4.91	2.66	1.67	0.99	5.87	4.94	4.99	4.81	5.61	11.9	10.67	9.96	16.92	8.13	26.4	23.37
375	NO	57.93	58.53	64.23	69.23	60.42	66.08	42.99	33.19	32.07	42.39	40.23	37.01	55.13	46.02	56.58	50.34	57.96	78.8	65.05	64.93	74.72	80.68	61.64	56.05	100.68	77.45	85.51	69.45	0	0	0.78	0.39	0.78	0.29	0	0.4	0.41	1.4	4.47	2.32	3.47	1.45	1.85	7.5	4.93	3.08	7.99	6.86
376	NO	29.37	85.16	45.34	69.22	46.89	45.89	67.6	48.19	34.83	37.64	58.38	30.33	36.44	23.48	41.41	41.13	35.58	50.75	46.2	32.38	43.72	62.99	72.39	91.47	88.05	88.13	100.72	106.05	0.17	0	0	0.37	1.06	0.44	1.82	1.06	1.2	1.2	3.61	1.68	0.4	2.12	5.16	5.46	4.51	6.19	19.03	16.85
377	NO	13.02	31.08	58.74	68.98	68.84	84.12	67.48	43.32	56.66	57.26	45.26	62.68	57.74	66	69.58	41.28	52	65.16	49.88	54.1	88.36	58.76	79.64	112.61	110.09	133.61	138.75	74.86	0	0.42	0	0.42	3.36	0	1.76	0	0.44	0	1.32	1.76	7.48	7.04	2.2	11.54	3.64	6.9	3.65	6.69
378	NO	43.3	51.1	75.09	68.71	96.28	138.04	80.49	99.52	71.52	67.56	69.81	64.22	68.15	93.5	107.62	125.9	75.2	84.95	58.86	84.66	82.88	60.41	82.69	85.56	82.22	64.13	108.35	109.7	0.98	0.28	2.9	3.87	2.69	3.89	4.31	4.31	4.26	3.52	14.12	4.33	5.3	4.74	4.81	8.06	8.02	18.3	17.88	11.32
379	NO	34.29	37.07	51.17	68.4	59.82	49.51	41.24	45.51	48.8	61	83.61	78.13	54.18	50.63	45.03	59.92	67.74	53.66	59.85	78.71	45.88	70.59	68.84	70.52	82.89	62.51	100.16	90.54	0	0.47	0.47	0.8	1.51	1.17	0.78	2.24	1.67	4.58	8.68	2.43	1.65	8.87	3.99	0.27	4.72	0.98	4.36	10.08
380	NO	17.87	26.59	49.83	68.08	43.18	94.7	122.48	87.27	73.35	41.12	82.77	73.22	80.31	39.58	89.96	109.4	101.22	90.13	85.48	77.3	105.1	109.42	97.51	90.21	85.56	80.39	101.21	129.63	0	0.14	1.84	1.62	1.29	3.38	0.48	3.68	1.25	2.76	5.16	4.11	4.42	5.3	6.12	12.39	9.9	7.15	10.81	11.43
381	NO	74.99	81.75	97.15	67.88	67.96	79.7	75.15	86.02	71.6	74.91	105.38	97.32	91.59	72.58	130.88	98.42	118.13	129.91	115.92	106.57	88.24	101.67	126.01	106.18	95.54	103.19	106.39	119.76	0.88	0.88	1.45	2.15	1.27	5.12	2.4	4.4	8.48	3.96	16.72	8.34	13.25	11.19	7.02	7.1	15.02	19.85	20.75	19
382	NO	105.91	66.45	63.01	67.37	44.09	103.91	96.11	54.24	56.74	68.16	58.27	87.1	92.8	44.88	53.71	56.69	49.45	58.03	73.58	70.31	59.5	71.32	53.52	45.59	62.99	45.34	49.11	52.34	0	1.86	0.93	0.93	4.33	1.9	3.25	1.87	4.63	1.9	11.31	12.26	12.69	27.38	9.78	4.88	9.2	14.18	12.34	13.4
383	NO	57.63	53.51	60.64	67.25	45.44	63.67	61.68	46.73	39.47	48.46	50.13	51.33	62.01	42.48	38.43	74.52	43.14	54.78	65.07	28.53	31.74	97.82	88.61	90.29	76.18	75.25	79.99	119.02	0	0	0.42	0.42	27.07	1.68	2.37	6.54	6.3	7.17	17.31	14.34	19.68	20.76	14.28	8	16.38	31.99	28.19	21.79
384	NO	46.71	33.02	82.23	67.15	54.28	37.33	40.57	43.33	73.13	49	91.77	79.29	57.58	29.69	31.59	38.92	34.09	31.56	29.61	36.58	49.84	35.28	79.8	81.2	86.8	60.48	96.88	118.16	0	0	1.6	1.3	2.6	4.24	3.18	2.06	0.51	2.63	3.71	2.63	4.22	1.06	5.24	4.76	3.08	17.64	21.28	10.64
385	NO	35.12	46.6	61.03	67.14	66.8	73.06	58.05	54.25	47.19	37.02	14.37	19.27	15.74	11.24	20.98	34.79	20.55	31.22	27.57	20.37	28.83	30.15	39.78	61.91	23.15	26.13	30.85	44.39	3.37	5.1	4.31	4.8	4.09	0.73	1.27	1.76	0.38	1.49	2.26	2.6	1.31	0	1.43	2.63	1.23	14.3	0.82	1.93
386	NO	60.21	79.77	67.26	67.02	67.44	104.76	66.89	73.27	62.29	70.09	64.1	63.98	70.49	64.92	100.9	77.8	39.43	52.6	35.82	38.35	94.58	112.32	115.05	114.58	108.95	90.51	71.13	84.99	0	1.21	2.33	2.31	2.13	0.4	0	0.98	0.98	0	0	2.46	3.7	1.94	1.4	2.73	13.32	20.98	14.48	15.57
387	NO	49.81	54.17	56.1	66.97	79.24	78.12	130.62	116.74	89.84	165.45	265.14	191.81	145.79	128.13	153.34	117.29	90.84	94.84	90.05	119.6	79.23	112.82	89.89	99.63	114.47	134.7	94.62	101.94	0	0.6	0.86	0.52	0	10.73	7.35	0.78	8.69	11.4	6.29	9.4	5.28	15.96	24.82	6.31	23.64	9.01	3.03	3.03
388	NO	37.4	50.42	78.96	66.88	97.01	81.81	96.41	96.03	98.12	100.31	138.9	107.56	142.18	75.16	104.15	119.62	88.77	99.03	81.68	99.73	137.68	101.78	100.21	108.12	126.13	127.61	125.51	103.51	0	0	1.2	1.2	2.8	0.46	1.68	1.51	0.46	1.61	0.92	2.48	2.88	0.58	4.34	8.84	7.61	10.12	26.26	28.84
389	NO	61.22	34.34	46.94	66.65	111.59	60.92	65.33	68.63	49.33	45.47	104.11	101.77	92.71	131.94	131.15	157.57	136.95	136.54	120.32	124.09	77.28	63.63	88.6	91.68	95.43	79.86	89.86	90.16	0	0	0	0	0	0.95	1.34	2.51	4.02	2.12	0.78	2.12	1.56	2.5	2.58	1.61	3.48	7.97	8.76	9.78
390	NO	51.88	62.63	83.05	66.45	66.35	49.63	22.27	29.87	46.31	41.93	51.42	70.66	72.05	63.45	102.63	90.31	82.21	83.51	87.98	107.01	76.35	90.11	99.55	120	110.03	110.92	139.61	109.49	1.38	0.46	1.38	1.15	0.92	1.84	0.92	1.55	1.38	1.75	2.21	1.72	0	0.92	1.38	1.65	1.07	11.34	10.23	9.58
391	NO	20.79	33.88	78.84	66.23	42.35	54.98	29.48	16.58	26.2	33.67	35.43	29.63	39.77	30.68	44.55	40.83	29.11	56.92	80.3	53.62	42.43	61.72	111.84	130.36	141.45	106.13	101.3	82.8	1.54	0.77	0	0.51	1.36	2.34	0.95	0.95	2.34	0	0.34	0.68	0.17	3.29	0	0	2.73	4.85	7.26	11.68
392	NO	14.85	40.72	45.15	66.08	67.12	32.13	26.7	14.21	15.02	12.67	19.54	19.52	30.48	19.56	22.56	23.38	18.22	27.76	31.86	24.08	83.25	81.31	95.46	94.32	76.55	52.01	55.37	63.52	0	0	0	0.55	0.55	0	0	0	0.2	0.4	1.64	0	2.02	0.54	2.16	12.9	7.01	10.55	15.66	14.55
393	NO	39.89	33.43	4.95	65.85	87.39	74.82	33.15	146.55	66.72	88.35	83.58	86.1	93.96	131.64	133.5	14.97	101.4	91.98	74.22	66.57	45.76	37.49	81.27	79.44	82.51	70.21	67.05	71.77	0.09	0	6.27	4.65	5.7	4.38	10.56	18.48	9.36	10.56	1.8	16.17	16.77	16.68	14.1	10.06	11.02	19.08	19.7	19.5
394	NO	16.96	16.31	42.32	65.79	117.21	124.92	94.03	95.67	71.42	67.73	32.14	26.41	4.92	16.47	15.91	14.21	14.45	39.07	18.42	28.06	51.55	45.25	114.88	89.66	122.23	89.25	98.57	85.74	1.65	0.58	2.07	0	4.95	5.09	2.27	0.81	3.28	0.32	4.08	4.65	14.85	5.32	38.85	38.65	40.9	62.99	34.76	29.04
395	NO	39.9	48.16	60.17	65.7	85.35	98.97	77.75	29.97	39.21	59.23	66.15	88.94	124.64	60.9	76.92	78.28	72.67	96.75	77	56.69	97.33	86.55	118.7	72.07	82.67	97.18	107.53	98.19	0.64	1.43	0.74	0.32	3.82	2.27	2.8	0.66	1.33	4.61	1.83	1.88	6.49	5.66	1.95	5.7	6.51	13.94	12.29	8.19
396	NO	60.47	34.59	36.96	65.56	64.97	101.54	46.31	37.83	71.29	72.9	130.01	98.36	117.02	91.21	142.11	103.38	54.18	96.67	68.38	93.75	105.15	93.94	82.25	94.93	77.42	85.89	86.61	88.41	0	0	0	0.62	0.6	2.86	1.69	0.29	1.41	1.15	0.87	0.85	1.99	1.15	1.13	2.31	2.59	3.66	21.55	10.9
397	NO	38.3	25.2	25.73	65.49	103.34	142.07	106.01	90.31	61.78	87.13	139.98	74.05	51.41	37.24	93.21	125.08	136.06	174.17	99.9	107.46	147.32	147.73	156.66	119.26	127.21	101.18	131.62	67.26	0.1	0.74	0.1	0.94	0	2.58	3.32	2.52	2.58	2.15	5.47	3.81	5.9	3.75	4.55	12.88	10.42	8.59	17.85	13.24
398	NO	24.99	34.8	54.14	65.47	82.5	83.16	40.31	47.49	54.78	48.79	52.87	55.08	105.23	58.47	101.68	83.21	52.8	87.33	68.96	65.69	80.99	89.48	88.03	123.52	100.36	91.36	105.6	119.8	4.15	0.9	1.45	1.21	1.84	1.35	1.8	3.43	2.08	5.03	3.84	3.37	7.3	2.15	3.64	8.14	11.06	13.49	23.98	20.91
399	NO	54.55	74.02	75.86	65.42	76.13	89.66	105.72	48.93	54.31	26.9	25.8	32.3	36.27	16.08	29.43	35.26	37.51	30.86	29.1	32.9	30.72	46	77.38	82.02	66.16	79.45	78.28	88.2	1.46	2.8	2.8	4.74	2.8	2.1	1	4.19	2	2	2	2.4	3.82	5.84	8.05	9.29	13.91	14.9	19.31	22.36
400	NO	0	51.28	111.85	65.4	77.36	25.75	35.02	18	37.31	26.07	40.04	43.76	42.36	36.52	35.88	29.96	36.2	37.04	27.2	30.68	38.76	68.35	80.86	96.72	66.4	97.68	84.95	94.99	1.3	1.52	1.68	1.3	4.34	8.96	7.52	4.12	9.68	9.2	4.64	21.84	15.4	10.32	9.16	23.35	20.13	38.37	50.09	39.58
401	NO	106.86	58.3	82.52	65.34	83.28	34.68	12.42	8.46	26.52	15.24	27.61	44.34	49.09	39.06	37.02	59.1	56.83	60.52	62.94	76.75	63.87	68.61	129.14	102.33	71.19	77.85	134.7	134.73	2.7	2.1	1.62	2.16	1.62	0	1.23	3.45	5.41	6.32	5.03	5.62	3.6	2.37	0	3.89	1.61	2.37	5.94	6.7
402	NO	115.65	12.18	52.06	65.29	99.47	126.16	97.31	90.32	97.71	84.1	188.59	94.82	144.2	154.82	93.76	101.06	44.9	70.96	68.61	100.79	117.49	102.47	99.85	100.14	102.58	69.99	86.36	68.31	0	0.32	0.8	1.83	2.86	4.4	3.57	6.02	16.96	10.3	20.92	8.95	22.24	24.09	36.39	43.02	37.61	31.67	44.68	24.05
403	NO	14.95	36.2	59.11	65.25	68.24	109.14	84.92	65.96	77.43	78.17	72.32	83.63	143.67	62.87	132.27	59.52	92.13	91.2	72.62	95.81	70.8	82.39	85.04	120.61	121.15	154.65	106.83	87.25	2.36	0.17	2.94	6.17	11.14	0.63	25.72	6.46	0.77	2.02	2.89	10.92	15.89	10.42	10.17	19.57	12.11	9.02	12.39	9.49
404	NO	25.18	37.09	57.98	65.23	65.71	76.52	106.08	57.87	98.19	82.03	63.91	83.88	89.64	81.31	104.84	95.31	115.71	119.57	115.25	110.99	75.93	105.84	99.67	87.65	112.33	76.42	68.07	66.89	0	3.84	1.62	0	0.61	1.93	5.76	1.17	0.72	3.86	7.94	8.24	4.16	8.03	4.16	7.06	7.22	5.56	9.13	9.8
405	NO	86.07	46.51	76.21	65.04	72.31	69.33	30.2	74.37	58.69	40.55	67.96	77.27	88.38	64.72	82.97	53.99	47.4	70.49	65.73	65.93	70.98	187.71	186.21	66.66	153.71	163.74	223.27	232.65	2.24	4.8	5.56	10.22	4.23	5.74	6.69	7.75	11.54	15.64	17.9	14.71	13.66	17.54	15.18	4.58	41.25	70.12	11.14	42.81
406	NO	26.39	21.12	47.33	64.87	35.48	68.73	59.48	13	28.08	23.2	31.8	17.7	40	32.23	62.31	53.84	40.48	83.58	63.34	41.83	37.62	64.89	90.64	76.6	81.36	64.75	70.17	118.64	12.21	15.72	5.04	8.04	8.16	7.75	5.93	7.29	5.32	5.06	12.04	10.54	13.96	20.5	9.58	20.46	16.15	26.98	17.77	18.86
407	NO	32.72	47.68	28.64	64.8	85.72	77.52	82.04	79.52	55.72	70.58	48.94	72.92	75.88	81.86	92.89	62.03	39.76	49.64	49.31	41.1	67.51	69.83	71.29	53.99	56.28	49.15	77.39	56.45	1.44	0.8	3.88	2.12	6.98	5.93	0.23	1.14	8.49	5.01	13.2	10.71	5.68	6.47	3.31	8.69	3.92	3.68	15.84	13.94
408	NO	19.8	52.8	31.68	64.8	60.75	112.5	58.95	72	116.55	1.8	37.14	17.64	31.12	30.98	35.16	22.2	21.1	48.42	39.84	60.98	68.66	101.57	103.63	103.63	103.34	122.69	81	82.7	2.25	0.9	0.45	14.4	0.45	3.62	1.36	3.2	1.78	1.44	1.94	2.62	13.28	8.08	57.96	93.95	50.29	42.24	54.37	49.65
409	NO	35.55	51.68	47.69	64.69	68.34	154.87	99.3	80.84	77.06	77.39	70.8	44.37	155.42	70.28	119.73	71.05	85.86	102.32	36.31	78.18	55.71	60.45	65.97	46.3	69.4	45.09	42.3	36.06	0.72	2.71	3.06	4.2	3.39	2.62	2.12	9.93	12.91	17.48	38.15	21.33	15.09	12.29	8.67	22.02	24.42	10.2	16.16	19.45
410	NO	25.08	33.88	52.14	64.67	30.15	68.62	83.98	69.18	56.12	34.04	94.38	97.79	83.29	30.83	78.64	100.61	86.69	95.73	92.92	97.9	95.69	99.02	78.35	83.09	87.37	70.63	97.92	79.36	0	3.27	6.01	3.52	3.38	5.48	3.72	8.67	1.48	2.32	7.21	5.41	6.37	7.41	7.82	13.19	11.71	10.52	8.24	13.2
411	NO	70.54	46.08	19.61	64.62	80.76	106.46	71.65	117.48	92.07	67.83	51.56	99.13	98.56	79.42	138.6	82.87	86.52	101.43	77.7	113.49	149.33	161.19	82.47	65.31	92.04	84.85	89.53	84.41	0.25	0.78	1.8	1.8	0.53	0.76	4.88	6.83	4.8	8.22	14.13	12.73	8.8	9.45	2.87	4.26	7.17	8.17	18.52	8.27
412	NO	44.29	47.91	79.06	64.56	63.51	42.63	48.89	52.26	66.18	56.47	55.04	60.16	55.28	54.56	34.98	37.84	27.85	24.8	21.65	27.43	28.85	78.13	85.59	81.95	80.86	77.29	95.87	88.36	0	0.11	3.18	3.33	2.22	1.76	2.26	1.6	4	0	2.52	2.52	3.78	3.15	2.52	3.78	3.36	3.04	3.25	4.98
413	NO	24.23	32.35	80.34	64.53	45.83	71.92	39.63	43.06	61.95	49.42	43.05	53.8	53.65	30.4	84.85	82.7	67.6	86.35	70.1	77.6	51.17	78.64	87.44	91.31	96.12	97.22	105.35	112.92	1	1	0.5	0.5	0.5	1	1.65	3.45	1.05	3.65	3.5	2.05	0.45	1.35	1.6	3.74	1.52	8.11	7	12.98
414	NO	36.87	50.64	34.44	64.5	88.71	175.89	110.34	86.64	12.03	54.99	57.07	62.19	90.26	56.99	68.46	95.9	83.09	80.32	94.57	103.95	88.56	88.27	80.6	111.23	65.43	81.89	74.77	85.21	0	0	5.46	0.15	9.36	8.37	13.36	12.56	14.7	27.14	23.47	13.34	12.82	11.44	15.09	11.58	20.12	32.12	54.4	16.56
415	NO	52.47	34.8	46.75	64.48	37.84	63.83	89.21	61.81	102.7	60.75	72.68	88.22	74.45	55.87	76.66	72.09	82.23	74.54	90.33	79.43	63.69	73.13	58.43	60.12	57.3	47.16	59.44	61.47	0.67	2.01	10.93	37.41	18.25	18.42	20.68	28.36	16.15	20.51	37.85	27.26	9.91	22.42	25.69	30.41	25.76	29.53	25.43	26.43
416	NO	75.27	79.48	125.65	64.38	69.69	96.98	107.84	109.1	101.01	89.14	112.46	98.04	83.6	84.64	105.04	137.26	94.8	142.24	128.44	132.66	106.7	98.13	135.37	123.73	109.35	154.57	144.11	151.44	1.06	1.01	1.01	2.49	1.61	4.54	1.98	6.64	6.12	2.86	6.04	7.88	12.02	12.18	14	11.79	12.18	31.71	30.6	25.85
417	NO	56.26	66.42	57.05	64.34	91.69	217.49	119.26	45.03	60.94	36.12	83.25	74.82	89.13	56.1	59.8	48.24	38.78	39.25	71.35	78.5	158.57	90.33	99.59	69.33	71.94	58.01	62.51	63.44	0	0	0	0.4	0.3	0.57	2.08	3.22	4.46	7.31	5.7	8.05	8.55	10.63	9.02	23.92	13.71	19.49	4.62	10.85
418	NO	21.54	62.12	74.91	64.34	36.14	74.78	47.33	34.06	39.59	36.71	92.96	76.87	67.37	59.73	72.87	73.21	66.52	55.89	44.23	47.3	48.45	35.86	62.78	50.84	54.85	113.72	54.95	66.76	0	0.96	1.97	4.19	1.3	5.97	9.56	5.84	8.9	7.76	11.98	29.97	15.96	7.14	6.36	10.13	2.31	32.52	14.13	9.78
419	NO	27.46	70.36	112.2	64.14	68.84	35.88	14.68	29.94	56.68	30.74	42.9	60.22	31.59	35.95	57.77	38.72	27.84	33.05	52.75	24.75	54.33	75.16	108.18	112.34	97.13	99.54	92.14	102.82	0.44	0	0.32	0.16	0.64	0.45	0.3	3.95	2.4	0.75	1.75	1.4	1.05	0.75	1.75	13.93	10.3	7.95	8.41	11.18
420	NO	117.99	71.43	65.19	63.99	84.2	79.45	79.45	88.17	90.21	71.1	111.61	172.01	128.89	76.08	126.98	136.24	103.52	131.78	103.97	109.85	71.66	92.38	83.19	54.77	63.74	39.95	62.92	66.46	0	0	1.68	1.47	1.69	3.04	3.65	2.63	3.84	4.35	3.84	9.57	6.72	7.72	5.71	5.16	7.88	11.76	10.12	7.18
421	NO	25.28	33.91	77.82	63.91	63.93	101.33	48.43	58.27	81.29	53.34	26.6	28.04	32.3	27.26	58.11	42.25	31.4	39.81	42.09	51.84	30.25	87.6	115.08	117.19	113.98	77.38	93.37	113.15	0.45	0.06	0.06	0.3	0.24	2.09	1.86	4.22	0.66	1.32	0.38	0.19	0.6	0.19	0.47	2.35	1.52	16.79	10.47	8.97
422	NO	34.52	39.75	72.11	63.89	111.09	91.02	103.45	107.54	114.22	108.15	193.74	133.8	172.98	106.92	157.53	192.03	140.46	126.57	149.34	189.69	145.5	116.25	118.62	42.48	173.79	112.92	120.21	125.31	0	0	1.65	1.38	3.22	3.48	0.9	0	0.87	0	0.87	1.41	0.36	1.23	2.64	0.72	1.26	5.28	19.2	7.53
423	NO	49.51	34.16	64.71	63.82	85.3	108.52	75.58	64.4	91.05	76.16	76.2	108.64	92.02	81.8	125.24	106.42	90.1	106.82	80.04	86.02	103.37	104.86	106.71	98.84	98.58	117.34	132.19	159.18	0.21	0	1.26	0	0	0.68	1.3	0	5.3	7.46	3.84	6.08	6.3	9	3.52	8.8	15.15	11.57	22.53	16.65
424	NO	58.92	42.89	91.89	63.72	113.56	100.17	112.3	81.53	140.82	146.84	170.25	162.68	161.3	108	102.87	131.08	74.12	117.03	80.87	97.53	120.21	73.51	47.46	58.07	71.73	73.61	71.54	52.06	0	0	0	0.35	0	0.49	0.86	0.49	2.45	1.47	0.98	0.49	0.86	2.49	1.96	2.88	0.92	0.98	4.12	0.98
425	NO	114.39	74.96	70.6	63.72	86.08	90.44	67.48	67.98	71.92	62.75	100.26	164.98	154.59	90.72	109.68	96.63	72.43	79.62	85.3	91.4	100.16	116.55	86.7	94.24	116.01	102.71	90.1	73.72	0.42	0	0	0.21	3.03	1.28	2.3	4.74	8.63	7.83	8.49	9.51	7.93	12.1	13.81	7.29	10.36	11.62	8.42	12.83
426	NO	33.5	31.18	38.28	63.6	45.26	84.37	99.1	108.87	80.05	81.14	81.6	70.96	63.6	51.44	57.6	46.4	40.16	37.36	46.4	41.36	107.61	133.11	97.92	82.62	86.7	29.58	42.36	54.33	0	1.78	72.1	7.39	6.7	11.04	8.72	6.4	9.04	17.6	8.88	13.04	12.32	13.12	7.04	28.05	89.25	31.62	36.21	16.32
427	NO	59.32	49.26	45.29	63.47	80.68	92.82	83.41	139.12	87.06	89.7	122.34	88.39	91.29	97.03	104.46	59.86	85.39	90.37	89.39	80.78	109.08	84.14	94.08	71.64	69.44	57.38	53.72	56.28	0	0.15	7.88	6.59	3.92	3.57	5.71	8.39	4.61	7.13	3.38	8.73	12.64	21.98	15.84	11.54	10.84	9.8	15.6	21.92
428	NO	83.85	56.02	73.62	63.38	101.8	102.21	110.23	84.76	118.31	81.65	134.51	138.34	100.56	92.94	108.87	106.54	123.45	124.72	113.6	144.62	106.57	130.04	113.64	114.09	108.71	88.96	112.62	93.16	0	0.43	0.43	0.09	0	3.92	2.84	0	1.76	1.76	3.52	2.86	2.2	5.21	5.41	15.23	8.29	6.82	5.7	6.87
429	NO	19.44	28.27	35.24	63.33	74.61	79.75	45.29	32.16	31.14	21.04	75.36	63.72	38.9	43.14	39.28	45.9	42.02	62.48	67.52	71.06	81.3	98.98	86.54	81.04	111	98.5	66.44	47.74	2.08	1.91	0.29	0	0	15.48	23.72	40.88	32.64	21.62	27.7	18.72	35.9	33.8	44.4	74.28	40.62	28.5	22.92	55.22
430	NO	21.29	38.3	46.59	63.24	103.2	72.32	80.92	40.26	35.69	21.5	37.23	45.05	59.86	34.48	21.56	31.92	25.97	31.08	57.47	48.51	45.65	56.76	40.85	45.82	39.36	42.53	52.82	56.49	0	1.51	0	1.97	0	0	1.75	0.4	2.32	0.84	5.39	1.33	2.38	9.45	2.94	1.52	4.93	13.1	10.66	11.92
431	NO	59.83	48.95	48.05	63.14	108.01	103.18	63.33	48.95	83.81	66.83	104.49	78.69	73.06	67.87	59.3	98.07	60.27	92.86	113.06	116.6	101.37	110.86	124.67	77.38	71.07	67.97	92.5	97.06	0	0.11	0	1.76	0	0.13	0.26	1.99	1.79	1.79	0.39	2.83	4.83	4.15	2.97	5.57	2.84	13.36	27.89	24.1
432	NO	34.23	27	44.48	63.04	52.52	49.45	32.76	41.14	63.62	44.87	36.27	38.14	51.12	45.76	43.73	17.08	41.43	29.79	46.16	44.26	57.41	31.68	53.16	62.6	47.34	41.79	68.57	72.93	2.61	3.81	1.46	3.96	0.42	1.51	3.19	0.74	0.64	7.63	0.37	5.03	0.37	6.38	21.82	13.08	2.16	15.57	9.23	10.31
433	NO	23.27	52.46	44.27	63.04	53.56	68.04	33.77	48.99	45.53	27.52	53.31	97.41	64.39	65.43	99.45	84.65	79.83	63.75	50.11	64.36	37.55	104.7	137.79	155.21	131.17	117.59	157.31	139.29	2.13	0.06	3.41	1	2.04	0.78	0.83	1.77	2.28	2.69	2.02	2.04	3.46	3.73	5.53	7.62	2.52	5.42	5.99	7.95
434	NO	27.1	29.64	51.36	63.03	34.4	48.19	60.75	53.96	63.53	62.73	110.59	93.11	120.37	70.03	101.45	94.78	79.61	116.82	77.07	84.55	92.34	103.13	140.38	127.7	142.99	113	129.83	111.41	1	0.4	1.36	0.48	0	0.72	2.32	1.32	0.36	0.36	1.08	3.46	11.3	2.83	4.01	2.78	12.21	20.29	16.78	16.68
435	NO	63.12	107.23	95.41	62.78	70.05	56.17	44.15	51.56	48.32	52.22	23.86	30.97	55.87	60.94	47.39	57.47	54.51	62.35	54.98	44.93	31.1	81.88	93.88	118.75	165.56	161.28	110.68	62.58	0.68	0	0.3	0.31	0.92	0	0	3.35	1.08	4.22	2.38	4.52	3.99	3.06	5.15	4.03	9.98	17.35	24.77	30.57
436	NO	58.42	39.41	61.49	62.49	88.72	115.24	67.73	29.12	88.76	75.96	68.6	84.23	50.12	50.03	79.44	54.32	69.18	85.96	79.82	107.69	97.9	81.86	81.86	85.73	88.84	147.17	181.19	116.22	0	1.31	0.89	2.62	1.05	2.5	0.69	1.35	3.36	4.91	5	4.72	4.18	5.96	4.54	6.16	14.18	17.28	17.98	5.61
437	NO	59.65	87.57	44.67	62.41	63.35	28.69	58.88	33.32	39.74	32.72	30.6	40.41	46.5	50.96	52.21	42.6	37.38	67.35	66.97	52.34	45.97	77.35	102.23	84.9	95.69	88.33	108.8	91.65	0	0.61	0	0.61	0	1.89	0	0.63	1.89	1.26	5.04	8.84	16.46	10.08	12.64	10.14	12.44	12.48	12.96	17.78
438	NO	20.38	20.92	34.29	62.28	32.3	63.08	57.66	59.43	53.82	53.78	95.01	98.92	101.48	73.64	102.05	86.12	96.5	115.09	98.37	103.88	86.89	75.1	39.21	100.05	86.45	77.23	78.25	70.54	1.65	1.36	0.17	1.19	0.17	1.52	0	7.66	4.26	12.23	13.42	14.1	2.28	13.7	10.99	2.54	5.8	6.58	13.3	10.54
439	NO	40.17	25.29	99.89	62.14	88.84	56.29	70.37	51.76	102.21	81.53	85.61	88.64	120.7	57.58	68.29	63.36	59.01	105.18	59.14	78.1	49.47	55.72	44.28	42.69	27.63	39.52	82.74	63.16	0	0	0	0.25	0	5.84	7.56	0	2.64	0	0	0.88	3.76	4.83	5.11	0.85	2.31	0	2.92	4.25
440	NO	9.23	36.54	39.21	61.98	82.39	77.8	79.8	71.16	74.65	69.49	80.7	72.62	77.39	66.63	38.11	69.43	73.58	75.97	76.52	62.07	69.15	75.3	114.04	94.56	85.42	76.82	86.1	77.39	0.09	0.99	4.01	5.03	5.58	4.78	4.19	5.39	7.66	4.47	4.91	7.49	8.61	7.03	6.26	12.77	9.43	14.32	28.85	24.05
441	NO	30.38	56.68	88.39	61.84	74.38	25.3	10.44	13.25	34.34	18.87	37.12	32.7	49.72	85.4	77.99	71.95	53.07	33.56	41.9	48.29	34.82	79.93	105.56	102.33	92.04	90.09	91.78	93.94	0.62	0.62	0.31	1.17	1.72	1.8	1.58	4.29	5.65	5.72	4.43	4.31	1.92	0.96	0.9	1.16	1.98	5.24	3.63	7.54
442	NO	24.8	31.02	27.54	61.16	72.34	119.45	66.21	43.1	80.56	49.89	99.68	123.19	128.9	55.02	68.54	101.55	80.85	153.41	134.59	107.23	86.46	92.4	96.36	95.27	92.59	92.5	65.83	43.18	0.61	0.51	2.51	0.79	3.5	1.42	4.04	10.56	8.02	6.82	21.02	9.53	5.33	7.14	2.54	7.62	17.32	22.63	20.93	20.06
443	NO	23.33	35.59	39.43	61.16	85	89.54	60.06	127.86	87.06	52.06	89.33	84.71	99.7	119.23	83.7	91.06	84.95	104.31	88.41	115.38	109.46	118.82	145.1	76.87	154.34	126.94	115.8	123.58	0	0	3.95	7.1	16.42	8.99	10.81	15.31	29.39	20.58	31.17	19.36	24.73	26.72	22.2	43.36	31.62	29.12	32.54	57.6
444	NO	21.27	23.25	36.12	61.05	74.73	54.72	49.23	31.86	46.28	49.85	57.12	75.41	65.31	70.48	88.43	65.84	45.67	79.97	90.26	73.68	59.46	70.66	60.02	67.4	88.16	96.4	61.62	84.82	0.45	0	2.88	2.33	0.68	0	1.14	1.14	1.14	0.57	0.57	1.71	0.57	3.11	0.57	5.2	4.94	11.2	5.5	15.18
445	NO	65.17	39.54	75.86	60.84	112.12	69.69	96.37	79.38	117.21	99.79	147.45	124.13	86.81	83.16	70.34	98.08	63.51	70.46	62.48	90.8	74.65	82.41	74.82	62.32	83.54	70.87	97.1	77.23	0	0.61	0.83	0.67	0	0.76	1.98	0.66	0.72	0.54	3.86	5.48	2.14	1.7	1.44	6.87	5.01	3.8	2.9	2.9
446	NO	115.5	56.28	58.59	60.34	116.97	108.64	97.93	113.05	108.5	89.88	161.56	116.67	121.81	96.71	64.74	55.45	41.09	90.2	62.85	68.04	77.86	42.56	58.19	81.44	91.3	64.38	52.53	35.5	0.14	0	0	0.07	0.14	3.36	0.88	1.52	0.96	4.34	6.25	3.98	4.16	11.1	6.86	15.38	4.86	3.42	10.09	3.28
447	NO	88.71	77.47	67.48	60.31	64.88	107.82	61.02	48.81	45.97	42.63	42.2	50.54	40.54	29.24	70.26	71.54	76.08	68.74	71	60.7	105.08	109.96	116.32	132.12	126.43	123.13	139.16	132.71	0.77	0.46	3.21	2.52	2.85	2.78	1.98	3.96	3.48	5.42	5.46	6.58	3.6	0.96	2.6	13.54	12.91	15.48	18.96	12.09
448	NO	18.28	53.77	21.44	60.25	66.6	65.94	54.61	56.06	61.86	59.95	106.52	120.02	171.53	83.28	145.43	138.22	93.27	112.21	82.09	109.79	134.89	116.68	148.23	209.05	170.55	174.23	132.35	115.52	1.15	0.46	0.46	0	0	2.58	3.47	4.53	1.29	0.48	4.68	1.68	3.86	5.15	6.92	8.83	17.86	17.98	17.98	13.43
449	NO	58.42	35.83	27.25	60.2	47.88	99.36	91.8	80.11	66.95	62.18	50.71	69.78	85.3	63.02	64.78	60.37	63.85	97.59	124.56	106.02	124.13	122.16	147.62	88.81	97.68	112.61	63.26	89.19	0.44	1.39	0.63	0.75	1.57	1.87	2.23	5.61	15.68	24.18	13.28	22.97	16.51	19.72	14.62	13.19	14.99	12.49	9.63	9.54
450	NO	115.25	138.95	150.8	60.1	63.15	103.45	45.15	23.3	29.4	17.25	43.77	67.66	56.31	70.37	91.8	129.75	65.7	67.03	109.13	86.15	74.56	138	222.12	169.66	162.4	166.52	124.58	54.18	3.3	4.2	1.7	1.05	0	2.94	4.63	7.47	4.36	4.63	18.62	13.62	6.05	3.65	1.69	4.58	15.88	30	19.02	7.52
451	NO	43.54	65.77	70.12	59.67	80.34	90.71	66.45	61.33	111.81	150.61	146.4	93.36	147.63	145.98	130.83	131.52	83.13	95.16	95.43	101.55	145.17	37.88	59.49	80.53	74.17	67.43	82.67	125.77	0.28	0.84	1.2	24.95	9.38	3.03	24.27	17.58	26.46	15.87	25.8	15.57	14.07	15.09	10.62	20.03	7.11	22.74	9.03	9.08
452	NO	31.65	36.74	23.47	59.65	62.74	87.74	152.1	94.12	64.76	58.87	68.22	80.34	94.61	84.08	107.09	91.19	58.38	66.3	86.03	97.75	109.82	155.38	149.22	107.46	106.69	97.93	86.5	89.08	1.82	5.48	5.27	7.77	5.88	11.81	10.47	23.91	5.74	4.22	22.69	24.45	17.02	15.05	25.07	19.83	14.53	22.64	23.64	16.45
453	NO	36.3	55.74	75.54	59.37	81.21	98.46	30.96	62.7	39.66	21.03	55.59	49.81	58.93	61.36	63.4	61.33	57.39	54.31	42.5	58.63	59.91	112.32	120.67	110.41	122.59	114.5	85.35	158.56	1.32	0	1.32	0	1.89	4.72	2.36	5.73	6.6	1.84	2.57	4.72	0	3.02	1.18	3.77	5.87	11.61	12.89	19.11
454	NO	55.05	59.02	40.65	59.2	43.23	64.16	44.3	39.71	52.7	43.83	89.43	86.38	123.74	78.76	88.69	66.5	72.17	70.22	65.04	68.14	59.04	74.67	83.19	69.46	70.09	52.38	53.85	48.04	0.71	2.61	7.67	7.26	6.31	4.16	5.86	8.12	8.02	8.9	25.26	29.31	28.09	14.67	26.3	13.08	22.07	41.37	33.4	22.6
455	NO	36.04	46.9	55.5	59.2	115.48	140.92	106.45	158.06	59.3	59.9	21.75	42.91	101.4	59.13	59.98	62.51	65.89	72.18	78.85	57.28	61.27	98.93	126.4	122.24	132.24	141.38	123.08	101.28	3.85	9.2	7.08	1.8	2.4	2.16	2.47	9.11	10.56	30.84	28.97	20.98	29.82	17.28	25.42	25.06	29.07	64.08	62.5	50.22
456	NO	61.85	45.19	25.12	59.06	81.26	74.68	57.35	71.07	42.33	36.45	36.74	55.17	49.94	65.31	68.48	61.19	42.13	44.37	52.25	65.14	36.55	96.11	94.25	80.35	97.46	82.49	115.69	92.47	1.13	3.03	3.47	3.83	5.31	5.49	2.64	4.77	4.81	6.21	11.34	10.24	6.39	5.63	3.54	4.57	6.82	9.16	14.59	17.45
457	NO	79.54	75.65	64.44	58.84	76.85	104.34	97.35	77.98	46.69	93.05	103.04	112.86	97.55	112.49	96.71	86.46	100.59	109.56	101.25	129.94	128.85	142.2	69.58	73.16	129.22	79.69	104.23	81.96	0	1.16	0	0.6	1.29	0	0	0.69	0.69	0.69	1.82	7.34	3.8	2.67	5.03	4.53	5.66	6.08	5.33	10.38
458	NO	37.57	39.69	41.79	58.61	73.22	135.57	131.05	98.17	83.62	59.49	92.49	81.24	83.31	49.86	88.05	78.93	93.15	120.72	101.01	88.8	123.13	171.07	109.38	126.31	103.74	101.88	111.03	116.76	0	0.18	0.89	0.09	0.88	1.56	1.68	0.9	1.8	2.7	9.48	6.96	4.47	4.11	1.92	8.25	15.86	18.7	13.59	15.87
459	NO	28.5	48.64	56.45	58.58	63.8	64.14	71.28	52.69	67.33	64.28	61.03	59.3	55.15	42.54	50.21	53.13	81.73	76.96	64.51	50.23	77.58	68.45	86.06	79.48	70.4	80.33	125.81	108.44	4.14	1.34	3.78	6.74	9.44	5.59	12.52	14.67	14.48	23.14	25.68	26.44	22.31	21.83	24.04	34.67	13.08	22.36	25.26	25.86
460	NO	42.9	29.66	42.12	58.48	40.08	53.94	79.58	60.1	75.9	65.48	113.04	99.52	127.29	81.5	137.2	132.63	125.65	157.33	104.02	113.28	121.42	130.38	181.52	166.06	158.86	114.44	114.36	134.3	2.24	6.94	5.72	3.74	3.2	1.67	1.83	1.46	2.41	3.04	10.34	6.01	3.96	6.37	3.12	5.16	15.32	28.12	17.32	22.42
461	NO	29.58	23.3	48.22	58.45	39.33	42.34	32.82	34.27	29.22	17.76	29.68	54.76	64.33	49.21	74.76	60.35	60.66	65.93	72.91	78.86	75.56	81.03	113.67	115.98	102.44	97.57	122.96	81.9	0.21	0	0	0	0	0.62	1.24	0	0	1.24	4.08	4.97	7.81	5.68	7.81	9.41	1.42	4.93	1.68	0
462	NO	94.07	47.37	43.66	58.44	81.95	89.31	71.16	65.4	82.53	67.38	133.46	126.65	139.02	91.29	138.15	150.93	98.25	103.37	75.66	83.72	131.43	105.67	101.92	95.11	118.19	120.81	131.61	182.26	1.83	0.61	1.09	0.61	1.83	0.46	1.86	0.7	2.32	4.42	6.98	3.56	2.79	4.33	3.56	4.55	5.47	5.11	24.69	21.45
463	NO	50.45	66.06	71.31	58.02	56.84	76.02	96.62	98.1	112.54	85.32	120.61	117.44	48.05	48.41	65.59	67	63.59	70.58	53.55	54.13	18.26	50.11	70.14	73.82	49.47	74.28	57.8	65.32	0.26	0.78	1.06	0.72	2.58	3.71	1.78	0.87	6.96	5.92	8.89	7.56	9.05	13.5	10.38	2.84	12.02	10.84	12.77	5.74
464	NO	26.37	35.04	42.98	57.82	60.5	67.15	40.41	56.09	50.73	17.16	81.08	104.15	97.29	80.08	45.36	63.66	47.15	80.2	87.55	80.1	66.91	89.67	112.71	122.77	122.82	115.22	114.76	85.66	0	0.42	0	0.42	0	6.42	1.86	3.35	2.11	3.92	5.43	5.91	3.78	3.53	7.2	4.43	14.44	29.31	26.64	23.46
465	NO	44.53	23.5	39.26	57.72	63.94	76.55	98.1	100.11	61.09	53.75	63.45	56.05	68.98	50.76	63.97	95.89	36.22	78.54	76.54	109.37	98.31	88.01	91.3	89.85	97.44	61.23	73.24	45.82	1.2	4	5.08	6.51	5.3	9.47	7.88	20.14	2.25	4.03	24.24	18.86	13.35	10.55	5.14	14.92	4.08	13.41	12	14.96
466	NO	29.75	64.82	72.49	57.63	131.16	112.6	170.06	111.93	74.85	62.46	76.73	39.78	56.09	54.03	33.39	45.98	78.22	65.19	49.89	33.14	47.46	77.65	134.51	102.72	73.55	111.83	71.87	113.05	0.46	4.02	3.51	2.77	1.9	5.81	16.36	14.68	13.03	11.59	17.57	26.46	22.13	14.69	3.73	16.95	47.73	51.72	32.64	32.93
467	NO	22.5	48.74	35.01	57.38	89.2	67.7	49.78	51.85	83.66	83.25	66.05	49.18	47.84	24.1	30.4	20.98	18.28	25.06	29.98	36.26	29.46	66.66	91	88.24	67.82	78.91	77.12	109.72	0	0	0	0	1.8	3.56	0	3.09	2.22	4.02	3.6	7.2	4.5	5.4	8.1	14.7	34.6	42.98	46.44	57.84
468	NO	38.48	45.7	45.03	57.21	82	78.66	53.47	60.65	69.11	56.09	72.21	101.13	119.97	62.28	75.12	62.73	61.23	66.57	79.29	63.12	52.24	56.07	69.46	55.1	57.98	60.11	65.82	63.67	0.21	2.49	1.14	2.49	1.27	3.18	1.44	2.64	0.21	1.83	2.49	3.75	2.28	5.16	13.71	3.22	7.09	12.4	9.22	8.68
469	NO	57.71	29.34	42.67	57.13	55.19	106.66	86.39	32.37	71.42	63.18	69.93	22.68	65.07	39.15	34.56	46.11	42.63	59.16	74.82	66.99	22.4	33.6	37.52	27.16	31.36	29.96	38.64	58.8	0.81	0.81	0	0.32	0.24	0	0.27	0.54	0	2.97	3.48	5.8	2.9	2.32	0.87	0	1.4	3.64	0	1.68
470	NO	17.81	16.43	28.1	56.96	55.02	89.7	140.52	112.17	72.33	81.28	59.84	51.06	68.27	62.02	84.74	51.99	52.76	78.04	86.94	87.31	127.37	120.55	136.71	110.2	101.55	79.02	110.07	51.02	1.18	0.59	6.92	4.64	2.79	3.86	6.08	3.89	4.46	11.17	13.9	9.45	7.8	12.28	5.02	11.13	13.42	11.12	11.7	12.72
471	NO	77.52	64.2	75	56.82	76.02	100.98	44.82	47.82	47.76	53.94	62.01	98.58	73.77	79.14	94.11	102.39	111.12	120.03	123.15	132.33	194.91	116.04	127.23	127.5	183.63	147.3	133.86	92.91	1.14	0	0	0.48	4.8	0	0.81	6	10.44	9.48	12.78	12.78	8.82	16.29	23.34	14.7	18.36	14.79	13.14	17.61
472	NO	48.05	56.23	65.52	56.76	55.23	38.79	29.79	34.52	21.89	38.66	7.44	71.76	67.68	32.88	59.04	45.36	56.64	68.16	66.96	57.6	53.52	58.32	63.6	51.84	73.2	83.76	77.28	84.72	0	0.72	0	1.66	3.1	0.48	6.24	3.84	0.96	6.24	6	1.68	0.72	2.88	3.6	5.52	5.04	6.48	12.48	3.84
473	NO	40.5	31	64	56.75	35.25	73.25	32.25	38.75	43.75	39.25	23.19	43.59	50.21	34.77	56.13	68.41	41.2	66.7	83.14	62.3	98.34	73.53	114.08	72.69	76.1	75.36	78.27	71.75	0	0.5	0.5	1	0	0	1.74	1.71	0.86	0	4.89	1.44	1.73	2.31	3.73	6.28	13.93	9.64	7.91	45.42
474	NO	46.12	45.76	53.22	56.58	39.11	89.87	71.01	43.8	28.78	30.07	68.46	50.79	60.58	47.9	53.36	70.28	60.59	61.26	49.72	37.72	67.09	69.93	102.29	105.08	89.54	79.15	70.26	79.75	0.09	0	0.09	0.36	0.18	0.46	0.27	0.81	1.08	3.24	5.69	7.67	4.46	1.08	4.89	5.4	16.85	8.03	6.92	14.84
475	NO	37.99	32.87	36.29	56.53	65.95	57.83	43.26	43.99	72.13	43.4	47.52	96.8	88.68	98.05	92.61	136.1	94.73	80.97	111.39	82.56	83.36	110.15	137.09	138.08	176.06	131.55	208.56	136.21	0	0	0	0	4.13	1.22	5.68	4.46	8.18	4.09	6.97	3.66	4.47	7.24	3.91	6.58	17.45	9.71	31.57	28.41
476	NO	44.95	18.42	37.91	56.48	93.84	145.8	112.79	71.93	87.86	80.05	137.69	96.15	85.87	64.6	116.46	128.4	117.07	138.69	93.66	116.88	124.65	118.77	112.55	153.35	148.5	108.06	122.6	82.61	0	0.38	0.19	0.45	0	1.68	1.12	1.12	2.16	1.88	2.52	1.96	3.75	3.37	2.54	4.7	2.06	2.26	9.87	7.54
477	NO	47.66	29.76	44.26	56.34	50.37	121.05	100.44	188.5	223.52	190.47	186.84	151.35	129.41	84.08	117.23	120.1	106.22	138.94	119.37	100.45	100.73	74.36	70.32	93.96	98.5	99.57	101.31	81.34	0	0	2.97	13.86	9.9	34.42	34.8	38.92	34.77	33.7	40.7	39.29	31.47	36.28	4.37	40.32	13.22	17	16.23	10.79
478	NO	40.91	48.39	27.71	56.32	59.48	92.15	85.15	86.86	70.86	53.28	62.6	61.27	90.73	65	70.86	58.57	34.14	67.24	80.73	61.61	101.44	94.5	99.61	104.97	84.55	82.25	114.6	77	6.34	3.61	1.93	3.98	3.64	7.07	3.09	1.28	3.97	5.3	16.84	6.97	11.8	6.29	10.06	6.38	4.73	13.19	18.48	10.3
479	NO	58.18	58.43	66.49	56.13	48.24	75.9	63.4	43.03	50.32	52.09	121.9	92.03	71.23	52.01	57.76	52.31	29.82	79.17	93.8	55.12	51.74	64.45	67.66	70.57	93.25	79.36	91.57	82.16	1.8	0	0.3	0.6	0.9	5.57	12.46	12.46	8.17	25.59	23.68	17.78	19.84	18.4	21.08	15.3	24.57	23.97	33.47	41.57
480	NO	59.3	53.17	115.87	55.95	113.39	78.87	92.87	100.22	136.73	83.98	112.93	111.4	141.16	119.87	147.97	97.3	46.35	67.19	68.7	102.62	94.53	70.34	69.79	97.86	78.39	73.82	81.34	77.72	0	0	1.4	1.22	0	2.52	2.64	0.84	2.68	1.48	3.4	1.8	1.8	3.24	3.64	2.94	5.17	2.89	10.08	9.44
481	NO	62.46	50.7	59.52	55.89	81.63	81.63	43.65	39.96	78.27	29.61	56.63	77.18	138.56	70.52	137.24	93.97	48.8	63.75	71.79	76.87	136.82	88.63	104.58	115.18	108.07	126.79	127.27	159.65	4.35	5.76	4.77	7.17	3	1.81	4.6	6.78	5.86	5.74	10.77	6.14	9.4	4.08	8.72	10.82	16.12	17.57	24.24	16.66
482	NO	101.32	104.1	131.32	55.87	98.89	156.19	112.11	69.25	83.52	118.39	123.4	83.16	163.5	122.97	164.04	136.85	92.84	132.46	116.31	109.76	105.85	108.99	80.13	92.41	72.7	72.31	57.05	44.66	1.71	6.44	1.38	11.14	2.96	4.27	7.08	23.01	40.62	54.48	46.85	16.17	23.76	21.52	13.5	19.42	26.02	21.35	21.43	27.64
483	NO	23.68	65	75.64	55.84	66.55	85.92	59.5	66.8	61.98	72.33	39.72	50.76	55.23	56.13	69.77	109.71	50.06	88.94	87.9	75.27	102.4	109.46	136.1	112.24	143.11	100.92	99.35	94.46	0.13	1.07	2.14	1.04	1.49	0.85	1.07	4.49	6.34	6.86	12.09	15.11	11.54	12.2	6.88	6.44	16.95	25.2	17.59	19.66
484	NO	28.12	40.25	44.68	55.79	79.28	99.34	77.41	45.35	51.61	52.82	137.28	67.49	35.51	47.54	73.14	80.51	62.12	95.26	87.1	78.68	54.87	67.98	141.65	159.53	84.68	87.62	89.06	87.06	0	0	4.48	1.12	1.12	0.55	1.59	1.06	0	3.18	3.71	3.84	9.54	5.56	6.81	5.89	13.24	20.66	16.88	2.64
485	NO	17.21	38.77	52.2	55.69	47.59	57.18	38.21	34.72	76.52	52.29	40.5	47.53	91.6	125.26	98.85	61.36	44.77	70.55	77.15	54.15	81.1	84.56	95.78	81.64	76.56	104.47	89.23	106.43	0.47	1.88	1.41	2.35	0.94	0.74	3.99	4.81	4.07	4.83	8.91	5.87	10.83	5.45	5.34	8.23	13.75	17.93	29.26	13.59
486	NO	50.08	57.28	48.37	55.62	85.28	68.64	62.48	70.02	57.48	33.62	41.45	35.61	41.23	36.35	28.58	35.64	55.65	35.88	67.96	89.89	85.86	91.12	99.18	63	62.46	88.68	78.62	82.38	1.26	0.78	0	1.1	1.08	0.48	0.72	3.99	1.44	3.63	6.06	7.29	5.69	6.66	8.36	15.83	10.42	9.05	20.54	15.59
487	NO	128.7	60.06	57.72	55.38	109.59	95.55	95.55	116.22	106.08	83.85	141.96	106.47	105.69	89.31	52.26	38.61	30.81	79.56	49.53	57.72	39.04	69.01	63.65	85.15	31.2	66.95	57.85	32.5	0	0	0	0	0	3.12	0	0	0	2.34	1.17	0.78	0	10.14	3.9	3.84	8.04	6.03	0.65	3.9
488	NO	57.9	27.49	84	55.32	128.65	140.93	80.68	82.27	139.68	94.88	205.61	117.13	209.63	41.65	142.03	159.21	81.32	90.2	44.82	99.51	64.79	85.21	78.46	97.94	115.59	108.34	98.22	88.27	0	0	0	0	0	2.8	0.25	0	1.12	0.81	3.05	0.75	1.12	1.68	3.61	1.93	4.46	10.93	17.55	21.06
489	NO	44.04	59.23	56.43	55.13	61.91	71.03	73.43	84.26	56.77	61.13	121.37	111.25	90.77	54.3	83.15	90.54	87.69	144.55	83.96	112.85	97.76	104.01	92.89	100.54	97.88	121.08	113.74	96.96	0	0.26	2.3	3.66	0.71	1.68	1.11	1.02	2.64	3.24	2.71	5.21	7.15	6.87	6.2	5.55	7.69	22.62	14.82	14.2
490	NO	28.9	21.85	63.34	54.72	37.02	98.59	66.1	99.1	118.6	110.99	90.18	96.73	76.01	40.88	51.59	55.48	57.26	67.59	79.12	40.04	71.62	77.08	86.24	100.22	102.82	92.07	91.47	73.74	0	0	0.59	0	0	4.94	6.12	9.01	8.45	12.9	23.64	24.55	12.86	18.97	10.54	20.76	19.38	21.04	18.24	14.82
491	NO	36.95	36.3	70.57	54.32	44.66	70.73	76.24	39.67	83.49	76.63	116.71	121.59	98.93	67.27	137.32	94.46	118.63	142.57	93.61	87.1	109.31	112.03	127.77	136.81	157.95	109.59	104.08	110.07	1.55	1.94	1.5	0	2.64	1.68	1.75	1.06	1.06	3.7	3.62	4.35	5.56	7.62	5.92	3.94	12.76	19.96	20.96	17.21
492	NO	21.86	20.18	23.08	54.23	38.58	118.95	109.61	133.98	80.99	22.25	45.29	99.96	137.55	201.04	119.56	71.68	66.92	75.18	42.77	64.82	41.65	67.9	72.03	68.88	46.9	51.17	48.86	74.41	2.77	4.22	2.67	1.78	1.78	0.91	2.52	0.91	10.92	11.83	14.21	8.75	8.96	3.22	1.82	4.41	12.74	14.56	20.93	13.86
493	NO	4.18	34.4	28.87	54.03	49.17	82.5	63.41	48.45	50.52	35.66	38.73	32.82	46.03	54.08	51.18	31.01	42.21	49.88	40.03	52.69	47.98	108.05	178.86	44.75	58.22	69.14	75.49	171.68	6.58	6.86	2.2	1.15	5.64	7.34	5.17	5.38	8.63	16.34	9.17	13.17	13.55	12.35	11.91	8.71	26.47	14.16	15.5	25.69
494	NO	46.56	39.51	38.43	53.98	43.64	103.38	100.72	79.54	54.4	35.42	88.65	78.73	95.03	40.1	67.47	69.92	77.31	121.62	98.66	88.61	107.46	105.97	75.22	106.19	115.35	143.46	153.62	150.81	0	5.76	9.22	5	5.22	9.6	10.72	14.99	3.53	2.46	8.82	11.74	6.65	8.27	6.6	8.93	18.02	17.36	9.72	16.74
495	NO	44	69.3	86.9	53.9	63.47	52.58	21.01	14.41	47.96	51.15	25.55	32.8	29.04	26.76	44.52	39.16	31.96	36.72	30.64	23.84	30.75	43.31	33.13	59.82	40.35	42.01	63.52	73.52	9.9	8.25	4.62	5.39	3.19	4.69	6.36	4.76	7.64	14.12	10.96	11.52	15.04	8.96	11.8	8.6	9.44	4.62	10.95	10.83
496	NO	15.38	18.92	26.12	53.9	47.44	17.12	24.64	9.5	6.54	10.54	14.52	32.04	28.68	14.22	24.03	20.46	12.24	18.36	22.77	24.54	17.28	16.6	40.47	45.32	48.85	63.11	53.29	44.9	3.6	0	0.6	0.6	0.6	0	4.2	3.6	1.8	5.4	0	0.6	1.05	1.65	1.95	2.8	4.44	7.24	7.01	2.8
497	NO	91.54	80.35	31.38	53.73	104.43	192.18	136.32	28.04	48.25	34.25	94.08	48.72	23.1	39.48	71.82	65.52	26.88	94.5	74.76	53.76	69	55.8	49.05	52.62	52.92	66	87.27	42.9	0	0	0	0.89	0	0	2.94	4.2	1.68	6.72	3.36	3.36	6.3	9.66	7.56	7.8	10.38	15.99	40.35	44.4
498	NO	21	44.86	68.76	53.55	80.61	65.05	32.89	46.09	59.31	32.28	59.06	70.32	68.05	79.43	89.09	68.55	72.24	65.75	46.54	70.04	43.36	63.36	79.44	106.63	126.97	131.56	146.18	117.91	0.5	1.03	0.25	0	0.25	8.89	7.44	7.48	10.62	11.21	0.81	6.94	2.81	0.09	7.89	13.97	16.92	23.64	23.96	67.59
499	NO	64.95	53.67	74.46	53.32	99.33	115.62	84.9	92.98	85.64	102.92	85	154.08	124.64	110.92	114.72	93.04	105.48	140.04	93.8	103.72	95.77	93.89	114.66	113.92	127.12	81.91	84.86	98.87	0	1.61	3.2	3.24	4.03	2.44	8.76	7.16	3.8	7.96	6.72	21.24	15.92	15.16	9.72	20.22	14.16	21.76	19.89	21.84
500	NO	31.87	45.7	43.82	53.24	70.57	77.36	55.19	68.74	67.03	71.88	73.95	79.94	99.9	43.14	59.42	53.18	34.86	37.56	55.63	46.66	42.18	39.9	111.9	55.92	85.51	76.7	60.35	57.32	2.1	0.42	2.66	0	6.3	4.44	2.33	0.12	2.85	10.17	15.91	19.88	19.95	10.99	9.94	15.39	4.56	54.31	15.1	59.63
501	NO	64.02	65.2	84.02	53.05	54.87	60.96	67.12	61.37	74.25	69.52	110.69	101.9	109.74	76.08	108.85	145.28	95.37	149.18	154.69	101.59	156.28	176.54	175.54	192.22	256.04	252.42	200	186.66	0.88	10.56	6.32	2.28	2.64	8.11	10.43	9.38	5.56	11.81	11.12	7.56	27.48	20.4	13.97	20.4	20.12	26.36	16.44	28.64
502	NO	50.74	77.53	75.41	52.95	65.91	56.04	38.48	30.47	45.2	42.94	81.21	86.16	104.52	82.71	80.4	102.12	71.82	87.12	62.61	60	66.54	62.04	107.46	101.46	88.71	90.33	131.4	151.23	0.66	0.22	1.65	2.56	1.5	8.61	1.59	8.4	3.18	6.33	8.1	5.67	1.98	6.6	5.52	7.62	2.52	5.13	8.97	8.07
503	NO	26.36	40.19	43.23	52.87	50.75	58.24	34.5	40.85	35.72	35.49	18.34	20.35	16.45	11.04	23.83	29.04	13.78	22.35	20.61	12.55	23.51	28.67	43.55	46.43	22.93	26.34	31.83	42.13	1.82	2.95	2.06	2.99	2.15	0.63	0.78	1.15	0.51	0.65	1.04	1.29	2.04	0.5	0.52	1.96	4.15	13.18	4.96	2.43
504	NO	30.33	46.56	81.81	52.69	66.03	116.28	94.72	68.83	83.12	86.6	85.6	54.58	85.16	47.91	55.7	49.56	68.33	118.87	76.6	77.85	92.74	87.44	128.03	103.74	137.41	97.39	91.23	97.78	0.96	2.18	3.12	6.4	9.33	6.53	3.57	10.2	5.7	14.66	28.21	24.9	32.76	22.59	10.91	3.57	9.56	15.17	10.87	9.92
505	NO	42.6	52.3	82.7	52.68	54.74	41.78	34.7	45.82	47.56	31.6	55.39	91.31	73.01	39.78	55.5	57.41	57.76	61.8	62.16	55.89	61.62	78.45	88.48	78.85	121.86	122.82	89.74	69.97	0.32	0.36	3.96	1.98	2.14	2.8	5.87	6.46	3.02	5.87	5.9	9.48	9.56	7.72	8.41	12.71	18.23	21.98	17.33	35.05
506	NO	14.41	42.67	47.44	52.67	41.2	69.07	57.5	117.71	118.75	88.19	67.23	52.85	80.82	48.74	76.94	74.64	61.37	49.02	58.36	65.97	69.07	102.97	107.88	81.34	84.24	104.26	57.66	64.62	0.53	0.54	17.51	26	22.82	17.97	7.11	4.68	2.84	4.75	21.54	20.4	7.85	8.23	6.83	13.98	32.71	60.18	39.45	31.89
507	NO	30.9	40.75	64.35	52.49	59.19	42.68	41.24	34.91	48.84	51.88	61.65	72.82	75.33	69.05	70.52	79.08	71.81	69.69	59.7	56.13	46.02	47.15	67.45	45.66	57.3	58.76	69.41	90.68	0.38	0	1.39	1.46	1.26	1.72	3.13	5.73	3.91	5.06	4	4.96	4.19	5.34	4.48	3.88	4.19	4.51	7.73	7.03
508	NO	48.71	24.01	65.19	52.42	86.95	136.84	95.1	70.49	102.77	98.37	179.43	121.2	149.4	56.13	156.96	145.86	63.84	94.47	71.34	100.44	104.89	93.36	54.38	96.57	87.2	86.44	109.41	97.08	0.6	0.84	2.7	0.8	0.7	2.85	0.96	0.36	1.02	1.41	2.31	0.84	1.56	4.71	5.46	8.23	10.37	10.73	35.59	23.32
509	NO	11.27	13.43	13.66	52.13	51.52	17.69	28.12	35.74	13.71	25.86	18.27	29.88	31.47	27.99	37.26	52.92	26.07	21.45	26.64	32.01	34.36	50.98	69.22	59.04	47.1	47.26	66.12	73.78	0	0.34	0.33	0.33	1.08	0.66	9.09	6.72	5.64	3.78	15.57	7.14	10.74	1.86	5.85	5.88	11.46	35.94	21.38	17.8
510	NO	27.12	28.42	19.96	52.06	52.8	43.94	8.16	12.54	13.26	13.26	19.36	20.44	19.92	12.04	26.67	33.19	11.85	19.64	24.36	14.7	15.08	49.55	52.54	52.31	49.82	43.49	54.38	50.57	0.96	0.96	0.64	0.64	0	0.16	0.32	0.48	0.32	0.34	0.45	0.45	0.34	0.34	0.62	0.92	0.87	1.92	1.33	1.87
511	NO	40.14	38.61	32.37	51.67	69.08	97.66	128.52	80.08	55.88	57.02	56.08	89.41	100.93	86.2	114.23	94.44	103.62	109.23	136.48	147.79	151.15	173.1	199.4	124.8	100.45	91.95	83.55	103.9	1.66	0	0	2.51	1.68	2.54	2.54	1.97	0.83	0.83	8.4	16.17	24.51	25.24	28.45	19.05	24.15	25.55	27.55	11.1
512	NO	33.9	30.8	35.18	51.26	44.04	42.8	25.16	33.2	33.64	50.86	56.34	50.52	35.55	15.78	35.16	42.84	22.8	109.84	37.95	74.82	82.48	77.2	74.5	95.52	57.56	64.86	98.42	95.81	0.92	0	6.94	6.32	17.62	7.89	16.6	8.18	1.2	1.11	2.43	0.48	5.1	3.63	4.28	7.76	4.79	4.82	6.51	2.34
513	NO	29.18	22.19	34.52	51.15	46.52	62.25	87.73	70.56	67.4	21.49	54.15	68.55	67.49	56.77	126.86	153.03	78.19	96.14	104.76	77.25	73.72	104.49	154.6	131.44	127.39	58.63	96.64	102.1	0	0	0	0.29	4.87	6.07	6.71	7.52	4.92	5.04	21.42	6.2	13.31	15.62	4.17	17.97	22.13	17.29	13.8	11.35
514	NO	28.5	41.04	17.1	51.04	41.25	46.75	14.45	10.09	9.9	5.39	7.03	4.88	8.9	10.19	8.42	11.96	9.09	66.66	24.35	15.88	6.02	15.35	15.16	12.77	19.18	26.35	21.76	21.14	6.6	7.49	7.53	4.97	3.21	1.34	1.77	2.68	2.68	10.05	2.2	2.2	3.35	4.69	3.35	4.02	2.68	6.79	0.43	0.86
515	NO	19.94	35.52	32.08	51.02	49.34	57.78	68.66	50.28	36.52	26.04	53.79	85.92	79.54	34.53	56.48	69.86	45.05	51.54	76.2	61.26	89.29	67.54	67.86	86.71	146.88	116.43	95.57	85.18	0	1.14	2.7	0	3.12	16.72	7.39	0.29	18.68	19.55	25.66	22.84	28.58	31.94	19.21	31.19	31.03	32.79	31.06	34.85
516	NO	15.25	50.99	86.47	50.69	61.96	50.97	65.36	23.99	24.94	25.15	25.26	37.32	64.33	72.1	65.01	55.88	52.27	72.8	72.12	51.71	105.01	111.69	96.84	133.15	82.57	23.86	88.73	90.58	3.07	4.26	3.39	0.87	1.1	2.3	1.37	6.66	4.21	4.58	6.07	6.56	5.38	14.15	7.15	14.52	12.19	14.81	17.5	15.68
517	NO	38.5	31.47	34.43	50.62	22.64	49	37.97	18.47	26.27	26.24	55.2	40.02	59.44	50.2	64	58.86	41.32	55.86	50.42	46.94	57.74	43.64	52.34	55.45	49.66	55.86	34.17	44.73	7.36	6.8	7.62	5.05	10.69	9.02	4.38	3.12	6.78	12	14.94	13.66	19.58	17.6	9.7	5.25	6	6	6.66	9.16
518	NO	24.84	48.03	27	50.61	67.44	73.16	39.05	27.78	33.1	18.73	41.11	44.3	37.28	27.72	39.76	58.46	36.42	49.92	59.77	26.85	21.85	74.33	74.33	77.78	81.59	96.15	89.62	81.64	2.92	0.24	0	0.24	0	0	0	0	0	0	3.4	1.75	0.84	0	1.03	1.71	1.44	2.67	1.98	2.82
519	NO	85.03	79.29	90.25	50.47	82.54	104.71	146.64	75.05	91.25	100.22	154.04	146.6	181.48	135.08	204.53	151.95	113.92	125.64	122.98	106.24	118.95	119.87	120.27	106.32	76.34	131.75	27.17	44.69	0.84	3.92	0.84	6.72	3.8	9.36	5.6	17.24	27.73	38.74	29.95	10.91	17.67	13.96	10.23	10.97	19.69	16.24	19.95	20.93
520	NO	74.91	61.99	64.52	50.31	65.66	68.66	42.74	47.31	52.24	34.27	36.36	32.99	54.36	38.4	56.9	67.41	61.45	45.79	48.06	49.76	65.53	128.97	171.38	151.97	134.04	116.71	142.23	140.96	2.1	0.64	0.88	1.82	2.35	2.6	1.25	5.8	0.89	1.77	2.38	3.34	2.94	2.54	4.23	2.44	3.7	8.8	17.59	14.36
521	NO	55.49	43.36	62.21	50.31	39.35	50.4	38.98	49.57	31.68	33.79	65.02	67.03	70.27	71.01	74.17	71.27	89.93	122.59	92.79	84.95	67.7	87.21	99.15	150.62	120.29	119.23	76.92	82.88	0	0	0	0	0	1.7	2.62	3.19	1.73	3.83	2.86	7.4	27.03	15.12	16.33	10.41	9.65	7.07	10.18	6.36
522	NO	35.72	36.22	44.09	50.28	71.55	93.07	84.63	44.7	117.28	73	106.39	68.89	109.75	81.38	117.82	111.49	99.88	117.18	135.56	74.63	122.28	129.81	101.74	114.85	135.2	126.18	102.15	88.67	0.68	0.44	1.42	1.19	3.57	2.7	7.94	4.93	6.38	3.02	18.73	9.34	8.73	8.95	2.6	19.05	24.29	19.79	13.62	13.19
523	NO	39.82	22.18	41.89	50.08	82.67	63.14	109.2	59.94	53.43	46.43	29.4	47.86	42.24	37.26	50.5	59.94	39.66	84.78	64.7	100.46	89.75	83.93	87.44	104.6	89.96	113.2	99.66	75.27	0	0	0	17.6	1.74	21.92	34.26	3.88	2.9	10.52	26.38	14.36	50.98	41.76	32.66	19.31	33.23	16.64	12.19	12.46
524	NO	31.43	59.69	57.63	50	52.15	97.85	64.24	57.5	77.02	76.48	73.65	98.4	31.82	93.86	64.96	50.31	64.44	100.17	104.16	115.12	124.38	138.99	143.8	163.79	137.79	130.07	101.2	91.28	0	1.05	0.7	2.8	6.3	2.17	2.27	0.93	0.93	8.63	12.47	10.68	12.62	18.02	8.37	5.52	12.36	19.81	23.7	10.45
525	NO	83.44	43.84	39.35	49.98	46.46	88.78	60.7	41.72	57.99	43.89	99.23	110.81	87.84	64.56	58.49	48.51	43.83	48.35	57.95	40.12	38.21	61.33	58.96	64.9	69.22	62.49	82.84	105.08	0.23	0.69	1.61	8.8	1.79	3.32	14.01	12.89	8.75	20.1	25.15	20.33	18.49	9.68	24.48	9.5	12.87	28.29	30.98	47.51
526	NO	43.6	32.62	38.94	49.76	66.76	130.48	92.24	19.14	55.34	62.48	78.58	42.24	104.5	92.2	98.72	112.35	103.11	111.9	136.2	121.89	81.4	106.35	62.32	41.63	40.46	42.04	72.48	91.35	0.66	0.66	0	0.36	0.18	0.18	0.4	0.8	0.36	2.6	6.36	7.84	4.46	2.92	1.05	2.1	7.45	8.87	2.1	3.9
527	NO	38.87	42.06	65.45	49.76	72.11	76.45	99.02	91.71	72.55	68.24	65.76	49.44	66.24	51.36	37.36	34.08	21.04	21.68	22.4	17.2	17.28	84.52	69.44	63.92	131.12	63.76	70	69.84	1.94	2.67	5.36	2.64	2.64	8.64	16.48	7.36	7.36	4.48	5.44	2.4	3.36	5.36	4.64	1.6	22.84	14.84	17.12	26.76
528	NO	33.86	60.5	51.05	49.65	68.91	56.13	49.85	48.49	50.99	51.8	64.6	39	39.7	36.8	30	53.4	77	80.1	89.9	77.4	57.78	45.88	83.29	85.08	91.57	69.72	67.98	62.07	0.31	1.02	2.8	1.55	3.1	0.6	3.2	5.1	3.2	2.7	7.5	17.9	19.9	17.1	5	8.09	13.03	17.26	24.72	21.33
529	NO	87.19	92.75	104.14	49.65	60.65	55.87	36.01	58.73	89.54	48.8	59.6	115.51	121.44	93.92	46.46	69.39	64.16	66.16	77.78	146.8	102.66	122.91	151.33	153.09	172.31	160.06	159.63	144.71	0.66	0.76	0.66	1.63	1.52	1.39	1.46	0.55	0.66	2.08	1.79	0.95	0.51	1.46	2.19	5.16	5.59	6.88	9.18	21.95
530	NO	94.46	64.86	98.3	49.5	49.32	58.22	48.22	48.88	41.74	59.98	99.44	120.69	89.13	67.09	87.65	68.41	65.43	64.47	71.59	55.79	51.2	78.64	90.72	125.68	91.92	132.64	68.64	80.48	0	0	0	0	1.12	0	1.48	1.81	1.91	5.27	3.26	5.1	5.33	5.46	4.21	2.88	6.24	6.16	5.52	7.68
531	NO	18.67	23.54	73.65	49.24	64.28	74.72	72.7	89.62	127.51	101.97	105.45	119.89	105.26	110.39	60.99	69.92	53.2	40.47	29.26	42.94	35.88	65.52	65.52	81.9	81.51	73.71	72.15	85.41	0	0	4.64	3.48	2.32	1.14	2.28	1.71	9.12	0	0	0	0	0	0	0.39	0.39	0	1.56	1.95
532	NO	21.9	57.23	37.05	48.92	15.12	24.84	34.96	24.84	26.31	11.73	17.82	14.92	18.03	12.84	4.03	4.65	4.03	21.41	28.56	21.52	39.84	41.63	56.16	37.85	50.01	61.69	48.94	40.3	1.46	0	7.3	7.3	0	1.66	0	0	0	0	6.2	0	0	10.96	9.3	4.2	7	6.72	7.54	10.58
533	NO	44.22	57.28	55.88	48.76	96.34	127.29	135.27	94.65	67.81	61.62	81.79	82.75	83.42	92.78	70.96	67.82	68.1	52.5	69.78	75.94	59	50.16	56.48	66.46	32.66	51.52	55.22	54.34	4.52	5.65	3.45	4.1	3.14	6.28	12.12	13.38	6.46	7.56	18.02	17.24	12.7	15.32	9.86	33.16	17.3	29.3	17.64	14.54
534	NO	33.64	27.72	64.48	48.76	41.08	67.24	80.36	53.68	68	51.88	71.78	54.3	105.8	86.49	28.6	23.75	58.89	61.02	109.96	82.38	92.92	67.5	54.56	61.74	82.93	78.35	54.1	95.2	0	0	0	0	0	0	4.95	0	0	0	1.92	19.48	10.65	11.06	20.01	41.71	4.26	9.47	5.5	1.28
535	NO	31.77	19.52	53.7	48.75	34.66	144.1	89.79	84.54	79.27	83.48	95.18	120.73	105.78	123.59	231.51	156.61	137.71	215.22	92.87	120.44	141.51	166.23	143.72	116.1	110.9	122.94	101.5	120.36	0	0	4.19	2.68	1.35	2.61	4.72	15.41	13.67	7.08	26.3	42.64	61.94	29.02	27.91	27.83	21.66	19.3	16.97	21.31
536	NO	33.38	54	92.47	48.73	56.34	73.55	63.81	62.75	66.99	53.51	75.4	65.2	58.53	44.64	56.47	54.42	57.9	82.56	71.39	92.63	75.46	89	105.02	58.12	104.22	73.48	109.84	123.86	0.72	0.32	2.73	7.46	2.08	6.32	12.12	10.78	5.61	12.85	13.72	19.01	22.08	20.42	23.02	25.32	14.78	33.16	18.38	15.42
537	NO	54.58	43.61	52.79	48.72	48.28	46.19	24.1	29.19	31.07	29.82	19.08	28.74	29.28	21.6	29.34	34.56	38.52	34.56	39.96	23.4	57.35	132.71	170.26	151.73	146.98	136.31	151.19	158.65	2.16	0.86	4.27	4.08	3.55	3	4.5	6.72	6.48	4.14	3.42	3.78	3.06	0.72	3.06	10.16	5.07	17.39	18.11	26.2
538	NO	54.69	32.15	40.33	48.1	50.28	99.93	107.95	92.48	48.54	62.14	52.2	66.56	114.52	113.19	118.7	72.2	78.4	68.59	62.58	82.05	147.91	134.41	73.7	61.29	65.19	62.05	107.33	75.57	0.12	2.22	1.41	0.87	3	5.71	2.2	5.86	5	13.89	17.04	14.2	9.77	9.73	12.76	13.15	12.81	11.42	11.23	11.59
539	NO	53.39	66.71	72.28	48.05	38.06	38.14	25.2	30.86	69.81	55.28	39.21	65.19	45.01	20.09	47.76	49.62	49.13	47.08	44.01	43.95	37.06	77.98	73.87	107.76	120.62	103.1	148.05	156.06	6.25	4.19	9.86	6.86	3.33	4.81	5.05	3.33	2.26	3.92	5.25	5.46	4.55	4.92	5.34	1.94	0.88	2.86	1.91	10.58
540	NO	36.89	60.41	60	48.03	28.78	66.64	98.41	58.83	63.7	95.23	118.92	109.32	191.76	194.19	222.12	213.75	134.79	206.46	189.18	203.34	125.42	185.28	162.28	117.36	127.8	99.5	99	124.4	0	4.77	0.59	0.42	1.57	9.87	3.99	12.99	10.62	9.54	11.73	11.7	10.77	13.02	17.22	8.82	10.36	12.94	21.24	24.72
541	NO	48.73	33.83	34.59	48	53.1	82.04	66.7	73.61	43.86	57.92	101.94	115.44	96.98	48.24	90.72	108.64	102.86	162.9	122.82	116.34	168.49	133.14	137.11	120.2	144.64	110.45	108.39	125.4	1.84	3.66	0.81	0.54	1.38	1.64	0.56	3.9	0.82	1.96	1.38	11.24	7.94	8.2	7.72	1.61	12.09	16.76	19.85	10.97
542	NO	18.4	31.72	46.1	47.95	43.56	45.65	33.76	41.09	35.3	23.36	38.48	37.88	36.68	31.28	59.48	28.64	23	34.88	35.12	25.24	48.03	35.69	63.58	72.75	62.38	54.98	63.55	58.16	0	3.7	3.44	0	4.84	1.64	1.48	0.64	0	2.16	3.28	7.24	7.68	7.12	8.96	11.15	13.88	30.54	33.71	45.48
543	NO	24.28	31.17	48.79	47.89	55.8	37.06	43.28	44.27	56.23	58.02	67.45	68.9	74.16	60.89	66.5	78.95	64.86	59.25	48.03	47.34	29.83	40.72	56.4	36.45	42.28	33.96	47.26	60.01	0	0.43	0.53	0.53	1.06	2.9	2.08	6.24	4.16	5.2	4.16	6.02	4.16	5.2	4.16	2.08	4.16	3.42	8.32	5.2
544	NO	24.41	46.11	50.95	47.67	37.07	40.26	40.92	29.28	42.57	36.47	12.42	11.37	10.64	3.36	5.28	3.02	3.36	4.32	5.59	8.27	18.53	35.75	72.26	80.91	67.98	66.9	61.11	86.52	0	2.52	2.55	1.38	0.69	0	0	0	0	0	0	0.48	0	0	0	4.16	12.25	14.51	19.23	20.45
545	NO	35.61	55.32	53.67	47.64	64.22	74.78	51.32	51.9	49.07	46.88	48.01	58.63	64.27	57.54	78.51	108.39	89.3	90.31	67.38	70.16	71.18	94.72	84.78	66.77	74.32	69.68	67.75	73.61	21.82	2.45	3.82	2.15	4.3	6.76	4.39	5.88	12.5	13.34	20.53	15.96	21.67	22.73	24.55	18.8	19.33	42.86	23.42	22.41
546	NO	21.61	16.63	29.93	47.61	50.78	80.94	36.88	27.86	42.96	11.68	15.66	35.57	31.22	29.53	33.81	30.35	55.27	47.55	57.17	21.64	35.41	70.88	70.46	106.62	91.98	79.06	76.69	109.6	2.82	0	0	0.94	0	0	0	2.61	3.48	10.36	8.64	1.74	4.3	11.21	0.87	3.52	0.42	18.62	4.76	11.24
547	NO	21.16	33.28	35.83	47.53	81.19	73.9	73.19	66.48	63.2	71.98	79.5	66.35	83.91	75.59	60.08	93.89	80.79	95.2	73.01	55.39	49	70.5	116.18	104.32	111	68.74	73.9	60.98	0	1.02	2.84	3.37	3.94	2.96	2.4	3.13	4.21	3.18	2.82	4.39	3.87	4.51	3.33	8.49	16.81	27.78	22.62	49.46
548	NO	42.32	28.7	28.43	47.5	61.33	116.17	92.11	60.22	116.34	76.1	87.46	111.94	117.11	79.98	99.75	102.7	109.65	115.82	124.29	38.18	117.19	101.61	111.59	96.21	71.7	85.35	70.45	63.95	1.22	0.48	0.06	1.85	5.19	4.94	15.38	11.69	16.88	14.23	29.1	22.03	11.21	12.64	5.11	16.05	18.91	17.84	11.01	9.99
549	NO	43.22	37.78	50.95	47.49	38.77	70.67	97.83	54.44	61.93	59.66	118.52	92.57	123.83	43.69	98.07	100.19	74.97	90.73	168.48	145.16	103.28	151.09	163.8	165.77	199.02	124.25	150.63	130.82	5.65	3.22	1.56	7.17	3.42	8.39	3.22	2.46	2.13	3	4.87	3.8	1.16	16.54	8.95	2.97	17.93	11.85	7.24	11.82
550	NO	58.23	44.2	64.23	47.24	117.78	71.68	76.34	83.74	65.55	40.76	39.72	40.8	42.6	53.68	51.03	66.2	69.27	67.82	106.11	72.8	91.43	95.97	101.25	88.56	88.44	117.17	99.56	90.13	0.74	1.71	2.68	2.01	3.97	3.4	7.34	6.73	6.39	4.42	19	8.36	8.77	17.37	9.64	9.98	26.76	17.29	21.58	21.22
551	NO	65.68	71.5	37.78	47.13	63.83	107.4	113.77	101.89	75.4	74.59	139.19	91.88	119.36	87.07	98.39	90.89	61.28	102.16	113.7	99.44	92.12	97.48	108.72	90	79.17	110.39	138.01	130.71	0	3.08	1.92	2.43	2.51	5.25	6.55	12.51	5.65	6.95	26.37	14.88	25.6	16	7.84	13.77	14.19	13.37	15.37	16.24
552	NO	22.94	24.42	42.43	47.13	29.62	50.42	61.49	38.63	44.58	37.48	51.08	39.31	36.19	28.58	50.86	44.22	47.96	49.92	53.86	36.55	69.16	58.35	48.82	55.41	71.05	55.4	56.47	63.38	3.18	5.29	16.08	18.44	6.27	7.55	3.04	5.8	5.71	5.16	7.31	10.73	13.27	12.29	7.93	18.78	10.71	20.41	22.38	22.24
553	NO	44.96	30.8	35.64	46.88	80.76	108.24	108	57.8	54.44	48.44	54.1	51.74	49.36	35.14	39.88	49.64	24.78	65.72	78	61.94	58.68	104.48	123.2	79.38	57.9	82.24	88.44	84.34	0	2.52	2.56	1.32	2.96	0.84	0.84	0.5	2.18	5.04	9.72	10.72	11.88	29.88	1.68	21.94	22.46	41.58	22.26	11.52
554	NO	28.88	27.72	36.12	46.86	48.3	103.42	92.1	125	87.9	93.68	77.48	86.11	40.83	54.66	88.54	84.1	85.29	98.54	88.1	98.16	52.44	33.25	45.03	35.15	45.6	44.27	42.75	57.76	0	0	0.76	1.84	1.3	1.51	1.59	2.12	10.78	18.63	14.7	10.52	15.91	18.55	15.23	6.84	6.46	5.89	7.79	10.64
555	NO	38.16	53.09	54.49	46.85	61.86	93.83	77.23	45.55	43.21	45.65	75.54	74.94	98.34	83.18	91.79	69.61	90.13	122.5	107.72	109.04	50.16	85.98	97.98	114.52	74.3	87.92	87.66	67.83	0.52	3.12	2.6	3.06	4.68	4.48	6.96	9.06	2.59	7.62	12.46	13.84	17.62	15.65	15.77	9.4	21.25	15.57	19.32	23.54
556	NO	42.2	68.29	37.86	46.75	82.47	147.2	101.93	68.03	61.27	48.18	63.12	60.51	65.41	70.87	74.55	56.08	58.55	65.19	49.12	75.38	63.48	78.36	87.86	106.72	92	77.91	81.24	50.09	2.4	2.4	1	1.23	1.78	2.59	1.78	3.83	3.02	6.95	9.84	9.67	9.37	6.96	8.91	11.13	9.81	18.08	23.97	18.36
557	NO	31.38	26.34	42.96	46.68	44.46	64.68	78.06	75	73.02	29.88	56.15	47.37	68.4	53.48	53.01	59.51	34.76	56.98	83.24	91.67	56.58	64.68	99.54	83.82	114.24	22.68	63.18	56.22	3.24	10.8	11.34	16.2	9.84	19.55	16.86	51.4	4.63	4.15	23.42	17.38	8.99	8.23	4.64	27.24	9.24	13.44	11.1	12.78
558	NO	87.72	54.79	49.22	46.46	58.86	52.2	35.8	31.17	39.22	39.78	43.15	44.24	61.25	61.66	91.1	102.69	61.76	74.65	70.9	85.4	58.19	73.37	119.82	86.67	82.21	95.25	80.21	102.41	13.01	1.58	13.36	18.38	14.7	12.7	8.35	19.18	15.57	10.43	10.62	11.73	17.04	9.69	10.07	15.89	13.23	19.83	16.7	16.03
559	NO	20.72	21.51	32.16	46.37	32.25	69.89	54.71	17.01	31.25	20.1	73.75	46.05	51.54	4.74	65.2	52.93	38.83	45.66	48.06	39.25	42.88	74.67	60.75	94.37	68.8	80.68	80.78	103.77	1.92	5.7	3.47	2.83	0.27	0.2	1.62	1.11	0.36	3.04	1.42	0	1.42	4.86	2.02	0.2	13.17	20.36	31.49	20.91
560	NO	26.15	30.7	53.43	46.18	72.39	71.93	43.51	34.27	29.1	14.13	42.71	49.39	48.16	27.77	41.14	51.62	43.44	50.06	28.71	41.97	31.82	30.34	18.13	11.84	11.47	9.25	23.31	24.05	0.7	1.05	1.05	1.98	2.01	0.57	0.94	3.22	1.11	2.59	0.97	0.6	1.14	0.37	1.14	0.74	1.11	1.85	1.48	1.48
561	NO	42.46	49.74	45.2	46.06	43.01	138.34	127.32	74.03	76.69	63.25	92.88	72.72	38.16	37.26	61.56	81.54	72.9	109.26	98.28	97.2	36.84	92.19	72.49	102.13	72.05	77.3	85.13	81.53	0	0	0.16	1.58	3.16	3.78	3.06	0.36	3.96	0.9	16.38	13.68	9.36	9.9	8.46	2.84	4.35	10.39	11.34	12.08
562	NO	28.75	27.56	25.86	46.01	52.9	59.07	77.79	75.51	62.72	54.86	66.42	72.61	78.06	74.5	71.64	134.41	87.81	87.39	83.75	57.34	91.08	87.32	68.48	85.52	66.28	61.24	101.8	53.32	0.23	0.46	10.99	11.13	8.84	3.86	4.63	4.44	4.06	7.73	16.43	19.72	19.69	12.18	16.42	7.56	20.28	13.68	26.2	3.8
563	NO	65.61	33.09	45.16	45.87	54.51	71.27	24.05	32.67	31.24	51.65	57.74	28.77	29.44	22.16	43.98	77.42	41.55	84.28	58.89	58.04	70.48	109.11	132.2	124.5	121.3	100.41	92.74	85.96	0	1.32	0	0.14	8.02	12.85	5.39	4.36	5.03	7.33	12.36	8.46	10.4	20.75	11.62	21.26	28.65	36.1	32.08	28.2
564	NO	21.68	28.67	52.89	45.74	51.21	57.45	36.03	40.26	45.21	32.02	41.77	62.22	68.44	52.6	67.98	79.04	45.28	47.41	54.13	64.45	40.95	86.23	189.75	106.26	114.38	95.48	188.15	156.3	1.62	0	1.62	1.08	1.01	2.83	1.95	2.71	2.26	1.76	0.69	1.38	1.38	0	0.19	3.3	3.02	15.51	17.59	18.52
565	NO	40.28	49.34	34.04	45.54	91.34	99.54	81.92	89.06	117.5	81.36	101.44	138.9	137.88	93.57	103.13	51.84	66.62	115.94	80.51	105.04	120.56	140.3	123.15	120.49	95.12	116.93	150.71	147.5	0	3.38	2.14	7.5	5.06	5.05	3.17	6.54	3.23	4.39	8.39	6.39	13.95	6.07	2.7	4.99	6.71	15.86	20.81	13.59
566	NO	23.04	42.92	47.08	45.46	38.04	37.95	39.17	36.36	45.12	50.09	29.21	42.08	47.42	47.43	55.32	43.54	40.12	38.69	53.51	40.47	53.59	64.58	57.65	69.86	61.3	54.08	54.64	83.29	0	0	0	0	1.4	3.96	2.08	0.74	1.46	2.38	5.1	7.35	6.61	10.77	5.1	8.81	11.66	5.96	3.44	4.2
567	NO	41.14	39.01	44.38	45.45	72.27	113.03	69.2	81.7	62.5	52.44	89.11	61.72	80.76	72.16	43.25	40.7	49.35	46.92	68.03	70.28	58.6	87.42	47.97	57.08	51.43	58.15	81.22	97.78	0	0.76	2.28	0.38	0	0.4	1.28	0	0	0.4	0.15	6.99	1.98	6.37	2.71	5.41	3.34	1.8	2.64	4.17
568	NO	41.21	32.93	46.79	45.32	44.54	50.52	43.4	19.08	36.97	17.16	43.8	58.63	63.26	73.08	155.14	113.29	146.93	215.16	122.11	90.11	145.1	117.7	122.7	155.2	114.1	126.9	124.92	121.11	0.37	0	1.48	0	0	2.15	0	0.92	11.08	6.46	10.77	7.39	13.85	11.68	5.07	13	11.6	11.6	21.4	8.3
569	NO	40.45	62.46	54.31	44.93	23.16	37.66	53.78	37.28	31.2	38.21	40.38	43.05	48.15	26.97	68.31	58.93	56.13	55.42	56.53	58.61	57.81	67.3	67.67	61.86	60.55	62.82	50.73	78.29	0.62	0	0.93	0	0.87	2.05	1.23	0.5	0.5	8.78	5.72	3.69	6.69	8.5	3.87	5.7	9.86	6.02	4.69	7.23
570	NO	49.95	26.49	26.92	44.86	52.6	134.53	83.6	70.73	86.23	61.37	165.42	93.93	107.96	72.99	109.41	130.92	111.13	105.48	87.98	130.5	118.43	110.94	100.31	115.33	100.92	92.68	105.47	71.51	0	0	0.82	1.24	3.34	4.84	2.62	2.37	3.9	1.96	6.51	13.3	8.01	8.88	7.61	7.69	8.49	6.97	8.97	6.5
571	NO	7.54	22.73	28.65	44.79	37.28	56.72	49.06	26.58	26.04	34.46	53.16	47.49	45.31	41.07	81.7	58.63	57.64	81.16	97.91	94.64	39.24	29.37	44.5	79.78	98.27	63.14	106.36	73.43	2.58	3.82	1.33	6.31	2.33	0.35	3.25	1.11	7.66	3.63	10.57	3.18	2.63	4.23	3.44	2.54	3.81	13.55	16.25	15.56
572	NO	38.8	25.86	40.55	44.65	29.12	16.77	12.5	31.82	26.37	33.55	48.55	58.27	54.8	41.87	51.13	55.66	45.46	49.14	35.15	31.67	40.6	52.15	74.9	68.6	70.7	89.25	80.15	76.3	0	0.75	5.76	4.8	9.6	7.18	12.04	13.2	7.99	10.31	33.82	11.73	11.93	11.12	7.18	12.95	29.4	8.75	11.2	16.45
573	NO	19.72	26.36	40.05	44.64	35.2	32.27	16.3	24.93	10.37	6.96	19.06	18.19	16.95	10.76	30.07	35.04	31.81	31.53	63.77	42.44	76.92	52.54	126.84	48.67	59.22	46.68	18.5	59.07	0.98	0.49	1.46	0.48	0	0	0	0	0.13	6.38	3.02	1.25	4.87	2.76	1.38	8.86	6.15	6.96	13.86	11.3
574	NO	45.53	36.06	42.56	44.62	57.19	70.84	94.95	77.04	59.98	46.46	33.9	43.62	51.06	47.43	60.72	50.22	48.45	57.3	53.34	58.77	44.73	59.61	54.18	61.38	50.61	53.1	47.55	63.3	0	2.05	8.24	5.94	4	5.43	3.96	6.48	4.5	8.13	5.7	10.65	8.85	9	3.78	4.65	5.73	5.25	11.82	9.42
575	NO	39.03	36.47	30.53	44.54	47.64	80.17	106.94	54.14	49.5	54.53	125.7	103.08	84.3	91.19	75.25	44.54	43.94	60.48	79.15	109.01	34.88	45.48	70.82	98.78	64.8	31.95	119.43	124.62	0.61	0.54	1.4	0.09	1.92	4.26	0.71	2.2	0.78	7.88	14.34	8.52	14.27	15.3	9.9	5.78	9.1	28.65	19.65	7.96
576	NO	48.27	53.87	51.42	44.26	39.72	67.98	82.36	56.42	41.36	46.15	35.81	56.6	58.3	65.42	74.69	49.29	38.97	69.09	64.09	70.85	113.49	93.51	82.65	65.51	69.46	107.83	97.36	102.95	0	0	0	0	8.17	1.47	0.49	1.54	0.63	5.78	12.7	6.59	11.2	8.05	9.11	8.13	5.71	9.18	8.9	7.21
577	NO	34.32	40.78	42.37	44.08	68.55	138.91	110.54	62.25	96.39	73.09	73.13	81.31	118.63	124.72	140.37	161.53	145.99	121.05	140.08	127.51	74.01	152.02	89.5	54.11	60.78	58.85	78.48	97.47	0	0	0	0.48	0.24	0.24	0.24	0.48	1.01	1.3	4.8	4.32	2.88	1.44	0.48	2.28	4.48	3.08	3.08	2.34
578	NO	24.72	47.16	67.44	44.08	25.08	34.99	69.83	41.2	51.84	36.6	35.91	46.17	26.6	31.92	32.68	18.24	54.53	74.48	66.5	69.92	44.58	92.23	106.9	132.87	123.31	123.55	71.34	77.53	0	3.76	6.54	4.88	6.1	0	6.65	14.63	5.13	6.65	4.18	11.97	5.51	8.36	3.42	33.36	48.98	31.09	43.52	62.93
579	NO	43.71	44.72	42.96	44.05	91.23	191.25	114.8	116.3	94.56	107.83	118.25	126.1	148.2	68.77	107.6	135.91	102.89	120.51	87.38	128.56	111.7	74.71	84.65	77.81	76.04	66.21	77.17	58.96	0	0	0	0.98	0	0.3	0	3.24	1.5	0.9	0.6	1.28	0.67	11.67	4.81	3.87	9.18	1.6	12.79	3.92
580	NO	66.14	83.14	90.26	44.04	51.11	46.15	31.16	22.67	28.8	35.3	55.22	43.82	61.52	38.49	92.49	104.51	49.83	51.75	72.96	65.47	84.39	97.65	146.42	98.02	112.16	104.59	77.58	114.63	1.7	1.66	1.36	1.05	2.01	1.79	3.46	3.82	2.54	6.74	10.81	7.09	2.55	4.32	3.28	3.19	8.6	12.45	7.63	16.83
581	NO	21.51	46.99	46.49	44.04	27.16	40.04	41.32	46.64	49.52	50.36	24.51	83.85	104.84	93.88	66.82	63.15	50.88	45.12	25.6	39.97	26.23	73.1	25.8	22.36	43.43	36.55	66.22	38.27	0	0	2.56	13.24	2.24	2.46	18.96	38.05	42.28	35.95	21.42	12.99	10.5	3.94	17.32	5.16	4.3	6.45	4.3	18.49
582	NO	59.6	51.95	96.13	44	73.81	94.72	61	80.54	82.82	60.43	90.94	48.24	38.32	65.62	80.06	105.82	47.02	100.88	85.58	74.84	108.72	106.82	115.54	114.42	128.58	134.2	111.74	93.98	0.28	0	2.56	0.14	3.01	0	0	1.12	2.1	6.2	14.02	4.2	3.36	10.32	10.08	8.18	12.12	13.38	9.48	11.34
583	NO	26.04	30.29	45.53	43.97	50.65	34.86	5.2	12.41	20.43	22.79	29.81	42.58	35.48	28.31	48.56	41.3	31.91	42.75	51.54	53.39	32.12	60.47	74.8	96.19	81.48	111.27	87.18	79.58	1.3	1.05	0.65	0	1.65	0	0	0	0	0	0	0	0.41	0.41	1.23	1.48	1.79	2.22	3.89	5.25
584	NO	21.34	25.98	9.24	43.96	48.87	73.95	64.01	38.52	52.24	49.33	131.85	68.55	90.28	43.54	77.65	77.33	73.22	64.45	51.12	96.55	74.2	74.64	50.6	57.52	57.28	79.12	83.99	89.3	0.11	0	0.11	0.22	0	0.36	0.72	0.13	0.2	1.34	3.84	2.65	0.2	1.92	3.32	0.72	5.28	2.71	9.98	9.18
585	NO	20.55	45.39	35.05	43.69	64.4	77.05	94.03	82.8	112.4	116.11	110.58	83.52	144.73	125.39	182.62	208.14	146.71	209.2	160.62	139.37	150.71	139.67	129.76	105.51	109.95	88.81	83.93	72.07	2.49	2.49	0	0	1.66	1.66	0	4.15	4.98	17.53	28.26	9.18	7.52	17.84	12.76	11.82	12.11	6.3	6.72	8.29
586	NO	27.03	22.26	19.61	43.46	69.96	63.07	42.4	28.62	23.32	48.76	21.36	21.16	14.78	23.2	56.54	47.64	28.7	50.15	35.17	42.28	61.82	73.12	124.64	80.9	82.86	86.95	55.66	79.42	0.53	2.12	1.59	1.06	4.24	0.53	1.06	3.18	5.3	3.18	4.24	2.12	1.59	4.24	5.69	5.85	5.8	6.97	0.78	10.96
587	NO	23.23	30.8	28.85	43.29	29.46	20.63	36.43	14.88	22.41	18.88	19.78	22.58	26.21	29.15	32.69	25.38	27.88	29.09	35.83	45.46	39.72	66.96	97.82	98.41	116.12	107.49	95.38	83.22	5.6	7.77	3.79	4.53	4.51	6.1	3.07	7.8	6.2	8.56	7.49	5.72	5.77	7.07	4.56	5.97	13.77	22.83	16.34	19.35
588	NO	18.35	40.68	62.66	43.15	48.52	49.16	46.88	17.29	18.14	22.68	15.44	25.77	39.51	43.25	41.88	37.95	35.62	55.48	58.43	42.38	74.46	82.22	77.34	101.88	85.94	64.58	128.48	90.66	2.14	2.68	2	0.68	0.8	0.6	0.3	3	1.5	2.54	3.99	3.38	2.14	7.38	5.19	8.98	12.2	11.14	10.2	7.76
589	NO	36.04	32.66	39.12	43.04	41.51	49.29	37.59	47.01	20.87	3.68	19.27	29.7	21.03	20.48	33.79	29.57	31.51	25.85	21.85	19.66	23.12	47.76	72.47	58.19	71.9	59.79	56.66	67.61	0.84	0.32	1.51	1.07	0.2	1.46	2.19	1.46	2.49	2.06	3.39	2.92	1.46	3.52	2.49	5.05	9.32	12.66	24.44	13.7
590	NO	33.4	46.56	72.03	42.97	49.08	33.01	30.2	27.17	38.66	25.33	32	40.5	45.48	21.84	44.72	49.14	29.9	47.36	49.98	43.3	70.94	68.38	33	88.04	88.2	66.2	66.68	74.28	0.17	0	0	1.88	0.17	0	0.46	1.38	1.38	1.38	2.02	2	0.92	2.98	1.84	3.9	6.92	2.28	7.4	6
591	NO	22.16	20.53	16.36	42.97	35.66	63.84	52.54	73.83	79.66	55.39	85.25	81.78	102.82	61.12	87.05	97.96	86.9	76.72	90.99	96.83	52.01	95.19	117.55	102.42	95.15	101.42	98.54	65.16	0.79	4.89	7.24	10.99	11.04	17.84	5.32	5.99	1.2	4.77	30.62	27.76	11.93	15.97	12.28	16.88	13.98	24.85	46.97	31.32
592	NO	56.8	68.3	34.2	42.86	20.56	35.92	39.24	20.6	49.18	28	44.6	55.92	44.86	91.78	55.78	65.4	48.32	63.6	18.02	16.7	49.35	71.52	86.69	77.36	78.41	81.72	84.09	94.84	0	0.4	0.6	0.2	6.02	7.06	1.14	3.22	15.66	42.98	41.7	38.2	42.58	19.1	3.36	26.55	21.89	29.58	21.35	30.41
593	NO	33	24.9	30.32	42.81	55.01	77.42	74.36	60.35	55.13	37.7	76.55	105.8	84.86	103.39	68.42	49.71	66.88	67.9	70	63.08	125.33	126.73	95.04	112.64	97.36	82.02	86.62	107.78	0.6	0.47	1.67	2.47	1.74	7.85	4.87	4.74	6.29	7.69	9.42	10.55	9.29	11.81	8.58	17.94	12.66	20.46	18.9	6.95
594	NO	48.95	46.75	26.74	42.66	70.58	67.07	83.36	58.06	73.83	59.34	77.22	76.55	53.61	54.74	36.02	25.98	30.71	36.59	52.51	46.69	43.77	46.36	51.58	46.11	52.15	45.83	48.86	56.07	0.99	1.29	1.66	0.47	0.32	0.17	0.17	0	0	0.17	0	0.34	0.34	3.17	0.34	0.51	1.74	1.98	2.77	1.18
595	NO	51.48	64.16	50.35	42.65	46.31	102.3	90.71	72.96	74.57	53.54	70.11	59.57	120.18	31.62	48.96	65.2	31.59	53.08	81.12	92.23	78	82.01	101.64	103.09	105.94	113.58	122.91	113.95	11.5	1.77	0.95	3.77	1.54	3.85	2.09	1.7	1.35	5	7.72	2.47	3.81	4.29	2.59	3.37	3.68	11.7	10.35	9.72
596	NO	24.4	31.18	43.23	42.48	42.55	26.08	17.02	19.74	29.67	28.92	52.06	36.85	39.61	26.16	38.32	42.41	28.54	38.29	43.67	41.91	56.32	75.41	88.81	89.19	66.1	22.32	59.17	64.26	0.85	1.02	2.67	0.81	0.17	2.05	0.12	4.05	2.77	2	1.47	4.44	2.88	4.67	2.99	12.44	14.05	32.11	18.24	17.68
597	NO	25.44	37.96	32.84	42.44	15.91	50.11	74.71	51.61	65.6	43.35	20.8	48.8	39.86	25.9	35.06	26.8	31.46	63.04	54.58	46.9	45.44	90.13	43.92	29.47	65.07	38.68	61.41	64.54	0.68	10.2	4.24	16.96	3.83	0	4.9	6.08	2.72	6.88	4.78	17.52	15.5	20.36	6.98	12.59	2.52	9.57	3.92	16.27
598	NO	2.12	8.7	23.2	42.31	34.26	33.27	25.24	11.75	15.07	6.33	17.43	16.5	12.14	10.43	22.49	29.18	19.96	25.62	22.06	25.84	7.01	20.31	37.52	30.2	20.84	40.75	36.34	43.31	1.06	2.45	2.76	1.17	3.18	0	1.71	0.91	0	2.18	3.59	1.16	1.74	1.16	2.54	3.23	0.44	4.58	8.86	19.2
599	NO	34.39	23.8	20.53	41.94	29.79	41.25	31.74	18.61	12.87	8.95	19.8	11.46	18.36	5.7	17.76	17.64	14.07	20.52	23.91	28.17	24.15	48.54	57.99	53.85	86.7	74.22	72.81	78.75	0	1.47	0	3.45	6.01	1.38	0.72	2.07	0	0.72	1.44	0	0.72	2.16	2.16	2.85	7.17	7.92	2.85	22.77
600	NO	61.24	49.61	43.85	41.82	57.87	65.55	60.74	51.88	37.29	48.16	67.4	72.01	83.48	54.42	102.09	76.37	106.96	77.66	72.1	90.73	78.73	94.63	131.65	113.66	104.92	81.87	93.72	135.62	0.41	0	0.82	1.06	2.41	6.03	3.87	6.57	9.37	4.54	27.06	15.19	19.91	16.19	15.68	5.27	15.94	25.87	22.01	20.03
601	NO	42.73	52.49	45.24	41.77	60.19	102.21	73.09	69.75	73.1	57.44	73.58	85.89	90.41	31.55	53.23	64.28	62.37	56.04	82.24	80.86	113.54	98.21	134.95	118.62	123.17	135.94	108.09	129.03	0.9	0	0	0.83	0.57	1.88	0	1.45	29.61	1.48	5.1	15.2	6.87	3.77	1.5	4.44	5.96	14.55	16.5	22.55
602	NO	15.85	19.39	28.73	41.67	40.11	31.52	23.81	17.38	19.48	16.28	17.82	34.48	27.1	21.78	38.52	66.26	51.43	40.98	37.7	67.53	59.99	82.56	99.54	92.59	67.89	96.36	114.26	127.64	1.86	1.12	0	0	0.93	0.2	0.75	2.36	0.5	2.81	1.43	8.14	4.31	6.4	6.72	8.71	16.21	14.63	16.15	13.36
603	NO	40.69	26.44	40.69	41.49	79.24	142.26	90.4	67.02	75.16	75.26	96.34	85.91	87.91	32.29	91.7	101.13	58.97	91.87	85.75	101.91	96.97	69.82	63.44	114.56	111.26	64.32	82.36	59.27	0	0.3	0.53	0.3	1.08	1.34	1.5	1.07	0.36	1.54	7.07	12.64	17.48	14.48	11.21	5.69	5.12	1.98	5.96	9.02
604	NO	26.31	24.27	65.21	41.42	42.37	71.51	78.69	37.79	36.89	30.2	67.71	60.36	97.5	64.46	77.06	62.79	61.6	70.61	78.05	70.92	88.13	61.26	57.32	61.34	73.58	101.88	112.82	102.42	0.85	0.28	0.58	0.86	23.53	2.83	2.54	3.4	2.99	4.14	7.99	4.73	6.06	4.59	9.18	7.49	4.56	5.86	10.23	11.66
605	NO	21.24	6.9	28.76	41.36	47.04	35.4	14.22	11.1	7.64	6.62	21.72	24.75	29.12	25.5	33.1	30.6	22.71	23.4	22.57	19.21	36.14	59.5	65.37	66.22	60.89	60.91	57.54	40.54	0	2.4	0	0	0	3.36	2.52	3.31	3.9	3.05	2.22	1.12	1.12	2.24	1.68	1.38	4.15	4.46	4.94	6.85
606	NO	44.8	29.75	50.4	41.3	35	41.65	47.95	83.65	54.95	29.4	69.84	77.17	75.06	68.74	85.48	95.11	102.52	204.13	119.46	128.55	93.67	92.7	104.91	91.03	109.03	85.67	79.92	87.67	0	0	0	0	0.7	5.78	0.34	4.42	3.74	10.88	6.61	5.3	70.29	23.76	35.08	22.68	12.25	24.49	17.6	16.71
607	NO	20.7	19.97	28.41	41	45.3	58.21	29.43	31.75	47.02	25.5	54.45	82.61	79.77	67.09	78.22	83.83	61.02	67.86	74.06	84.44	103.85	79.49	109.13	98.27	91.41	126.22	147.29	122.33	5.97	1.49	4.4	3.31	0.97	1.32	1.79	5.02	2.6	6.65	8.51	7.49	6.25	5.44	6.26	8.4	2.3	21.81	17.54	19.17
608	NO	25.5	22.21	38.05	40.97	51.46	94.24	103.07	102.23	61.19	67.03	58.99	37.7	64.17	58.31	68.24	47.39	47.69	94.65	120.04	87.44	122.86	100.56	151.07	106.14	114	87.09	89.84	62.34	2.92	3.9	5.88	5.6	9.28	11.35	8.24	16.1	6.41	6.58	15.45	12.16	12.44	12.31	7.58	6.96	5.39	13.75	11.56	18.55
609	NO	23.75	27.17	33.54	40.87	30.19	18.59	10.45	26.73	25.24	13.51	25.71	35.32	28.86	20.58	27.67	34.44	26.48	29.73	24.28	28.49	18.39	34.69	54.46	72.36	105.18	98.5	102.66	107.02	4.03	0.31	0.93	0.62	0.93	0	6.89	5.07	3.76	0	1.98	1.15	1.16	0.33	1.47	0.74	1.86	7.22	4.7	7.43
610	NO	35.78	31.76	42.6	40.74	75.82	90.76	93.14	101.94	66.82	70.48	113.53	113.63	99.7	60.56	109.94	117.79	103.58	79.61	88.77	115.96	132.81	100.96	103.6	121.39	126.41	112.58	129.75	129.52	0.18	0.4	1.72	1.6	4.42	5.13	2.28	3.92	5.71	2.34	6.25	13.92	7.53	12.69	5.68	8.4	8.42	21.69	21.99	12.07
611	NO	45.46	29.82	30.27	39.94	46.65	71.79	95.98	62.34	52.4	51.8	61.66	53.24	44.5	35.84	35.02	31.66	25.56	33.34	37.6	68.74	34.12	55.48	63.66	74.72	55.7	47.82	68.3	67.9	0.47	0.31	1.56	0.62	2.96	4.14	4.56	3.96	0	5.18	8.98	5.7	7.52	6.32	3.2	5.86	7.24	14.26	10.8	6.38
612	NO	25.08	27.93	44.57	39.87	20.3	37.57	48.94	51.44	69.82	65.48	99.74	75.6	71.06	43.19	97.74	96.56	96.31	107.95	105.73	75.12	140.24	165.87	167.61	149.51	186.4	165.8	142.62	149.09	0	0	1.95	2.49	0	2.25	0	0	1.33	1.02	3.79	4.52	0.92	2.04	3.37	8.16	19.9	22.35	18.45	21.6
613	NO	45.8	40.28	62.4	39.67	46.99	46.09	75.81	80.74	90.59	54.16	57.65	92.36	89.88	104.01	123.41	77.18	23.35	41.13	38.9	72.38	99.1	88.18	76.39	96.78	71.38	85.2	82.17	71.22	0	0	1.4	0.84	0.1	0.4	1.34	0.84	2.36	1.22	1.96	0.2	0.4	1.5	1.7	1.63	4.36	5.35	4.66	3.31
614	NO	63.8	75.72	63.96	39.64	32.36	28.52	27.48	16.28	21.4	29.12	2.79	26.91	25.38	12.33	22.14	17.01	21.24	25.56	25.11	21.6	20.07	21.87	23.85	19.44	27.45	31.41	28.98	31.77	0	0	0	0	0	0.18	2.34	1.44	0.36	2.34	2.25	0.63	0.27	1.08	1.35	2.07	1.89	2.43	4.68	1.44
615	NO	43.06	31.16	43.24	39.61	51.66	81.22	82.6	64.6	71.28	53.38	102.59	84.73	70.28	63.64	72.82	126.06	92.08	125.65	104.7	143.16	119.5	118.33	155.42	164.6	104.17	122.61	164	95.47	0	2.84	1.52	1.82	2.59	5.26	2.22	3.29	5.12	2.38	6.33	12.11	8.83	8.69	13.44	10.88	6.5	15.16	19.31	8.72
616	NO	31.46	39.52	49.08	39.6	59.32	53.14	84.2	64.12	100.29	88.61	60.6	65.36	50.69	59.17	65.84	65.81	70.51	67.28	77.79	83.96	83.33	86.26	106.45	97.38	107.34	109.76	95.42	84.14	12.9	8.38	0	0.62	1.55	2.13	4.62	2.48	4.77	6.07	15.49	12.44	10.31	7.77	4.96	5.56	7.46	9.5	14.28	13.93
617	NO	33.64	37.1	30.76	39.6	40.44	70.14	65.26	55.92	52.94	45.72	87.81	46.99	117.59	41.93	60.51	95.8	58.84	72.54	90.93	90.34	115.84	92.07	105.28	107.1	149.32	109.46	137.9	148.45	8.7	0.9	0.6	2.7	0.9	3.19	1.78	0.58	0.29	7.53	6.12	3.68	5.87	2.69	6.45	1.82	8.06	17.12	8.11	12.24
618	NO	36.12	33.88	26.32	39.56	38.55	55.8	43.74	63.47	62.27	49.32	86.88	78.6	88.3	113.94	155.78	135.66	117.86	150.14	130.53	151.21	125.15	102.87	84.32	141.27	62.03	105.31	96.99	103.32	0	0.56	1.68	0	0.59	2.36	2.95	0	3.48	0.59	0.28	2.02	4.6	1.43	1.77	0.58	3.98	4.9	10.87	5.97
619	NO	10.5	23	21.5	39.5	46.5	60.5	75	78	21.5	31	23.92	16.64	16.12	22.36	41.6	45.24	20.28	95.68	65.52	58.76	67.84	31.8	82.68	43.99	59.36	40.81	60.12	45.08	2	1	1	6.5	1	0	0	0	0	2.6	8.32	7.28	11.96	13	10.92	7.42	1.59	7.42	6.89	6.36
620	NO	37.25	27.16	37.74	39.5	29	50.34	70.26	65.16	38.74	36.7	83.94	130.9	114.72	104.16	114.64	167.88	129.2	133.8	125.48	116.86	92.5	66.15	73.11	56.98	65.86	83.28	45.78	60.36	2.22	0	1.48	1.48	1.52	13.32	7.74	12.98	21.52	15.46	19.06	6.2	8.02	7.66	8.68	16.1	14.79	11.18	15.17	7.13
621	NO	15.23	26.68	24.47	39.4	39.84	59.25	57.68	72.11	29.96	31.03	46.87	43.87	43.66	42.39	42.54	45.84	42.8	63.16	56.08	45.92	62.81	46.75	78.54	61.54	59.54	49.33	56.58	60.14	4.66	3.26	3.83	3.63	1.49	5.9	4.72	4.4	2	7.05	18.04	14.2	15.41	14.79	12.47	26.28	2.51	16.11	20.54	23.85
622	NO	30.35	21.72	20.66	39.37	45.36	94.33	173.41	71.19	48.97	49.4	46.04	54.6	64.29	54.35	61.16	60.78	53.95	52.73	59.95	63.45	57.45	83.03	105.63	54.28	68.91	57.61	48.79	47.36	0	0	1.18	4.49	2.3	4.74	4.21	3.88	4.8	5.12	19.88	17.5	22.16	17.8	13.14	9.99	32.59	27.78	18.91	14.09
623	NO	33.64	40.79	29.61	39.31	32.52	25.95	23.45	22.77	16.89	9.57	19.19	21.97	26.63	25.27	23.41	31.71	25.8	37.35	29.47	32.56	33.9	59.92	79.13	81.19	66.68	65.51	50.28	72.19	0	0	0	0	0	1.05	0	0.35	1.05	0.7	4.42	4.55	7.7	5.6	6.3	4.55	5.85	4.55	5.25	7.35
624	NO	25.64	16.92	24.78	39.24	61.64	85.74	74.48	41.88	78.92	66.92	127.53	87.87	79.26	35.12	96.65	79.47	55.82	87.71	53.82	79.21	72.82	53.34	80.1	65.16	63.02	59	51.68	82.56	1.94	1.6	0.66	1	1.92	3.02	0.96	2.63	2.88	2.2	3.52	4.05	0.32	2.38	5.36	1.82	1.88	1.68	20.88	12.58
625	NO	27.3	28.26	36	39.16	33.74	31.92	57.24	47.52	42.4	27.08	24.47	60.62	51.99	51.03	58.93	62.49	36.85	40.88	40.56	33.54	56.94	37.74	51.72	43.89	52.71	51.96	54	70.32	0	0	0	0	0.26	0	7.54	22.42	30.93	33.39	32.69	27.35	20.71	29.05	17.26	30.48	8.79	13.71	18.81	13.32
626	NO	49.91	28.79	16.42	38.99	50.01	98.31	68.83	105.87	127.11	82.2	126.08	60.02	71.92	57.34	98.48	103.12	59.8	79.54	69.1	40.14	43.47	57.06	65.46	95.79	55.39	87.46	96.73	139	0	0	2.34	12.45	7.8	11.84	12.92	12.8	11.52	18.84	21.8	16.04	17.08	18.32	0	14.65	3.96	24.39	34.57	12.35
627	NO	61.58	72.77	67.61	38.97	86.47	74.7	78.33	57.94	46.06	43.78	110.64	80.66	110.33	71.44	123.63	84.7	74.51	132.36	120.07	105.68	99.15	95.8	49.51	71.64	64	66.87	83.74	78.46	0.82	2	0.91	0	0.82	2.43	1.88	2.27	2.88	4.14	4.09	3.44	4.75	4.58	2.45	5.48	3.46	18.08	18.07	11.11
628	NO	16.97	12.72	17.07	38.93	18.45	42.28	23.72	13.22	22.67	16.82	16.96	13.2	11.98	15.38	27.56	20.84	11.58	13.66	22.08	24.9	22.9	28.92	30.82	27.21	30.34	30.82	43.03	27.05	8.63	7.83	3.49	5.18	1.93	2.02	2	2.68	1.02	2.8	1.4	0.88	1.82	2.62	0.4	3.18	5.43	6.56	4.96	8.26
629	NO	39.11	27.25	23.81	38.67	43.12	55.35	58.76	56.33	45.38	36.94	37.67	51.23	45.5	46.72	50.77	53.72	40.97	40.51	44.13	51.15	56.55	56.73	71.79	74.11	74.08	70.51	84.41	66.77	0.45	0.25	4.8	9.6	4.31	6.3	9.83	11.05	12.1	14.83	10.04	10.9	12.39	9.83	11.09	9.02	12.08	17.81	22.09	18.93
630	NO	36.97	44.82	41.91	38.56	45.34	20.7	12.67	17.79	18.6	15.81	44.04	39.43	49.19	65.37	47.41	37.95	45.98	66.13	49.58	71.73	84.07	96.48	111.37	104.28	99.4	122.13	127.63	110.57	0.24	0.72	0.84	1.44	1.2	1.17	0.42	0.67	23.23	5.28	4.94	4.29	12.18	9.86	16.2	5.26	15.58	17.88	12.21	16.71
631	NO	15.54	22.79	24.83	38.5	18.3	32.35	50.33	15.15	31.44	31.5	28.07	24.74	90.77	93.07	93.53	92.17	23.84	100.66	59.39	54.5	11.8	60.97	71.55	75.79	67.08	54.51	68.57	69.85	0.63	4.84	1.42	1.31	0.37	5.75	3.9	6.15	6.02	4.96	6.48	7.67	7.54	7.17	5.92	0	16.59	17.75	26.25	26.2
632	NO	36.56	37.74	21.87	38.44	32.29	39.93	28.1	21.44	21.46	14.48	15.8	11.5	14.66	13.89	13.99	21.07	13.79	24.37	15.56	21.84	17.4	18.19	28.87	28.27	52.94	42.71	46.17	65.85	4.22	8.36	8.58	7.32	10.52	12.17	5.41	8.65	5.87	3.59	10.61	5.1	5.26	2.12	3.68	5.22	4.88	17.82	8.67	15.73
633	NO	44.43	44.63	54.97	38.29	29.92	26.83	29.53	28.74	35.01	29.83	28.14	23.28	26.25	22.65	31.44	45.03	18.45	25.11	17.13	16.14	34.66	83.7	69.81	59.43	51.96	50.1	38.16	41.64	0	1.52	0.68	0.41	0	0.39	0.39	3.09	0.72	2.22	3.33	2.16	4.32	3.96	0.72	8.61	9.4	11.24	5.46	12.3
634	NO	45.18	34.79	34.46	38.17	65.82	80.56	89.08	130.94	95.64	78.38	102.65	77.8	78.75	62.55	71.8	83.15	39.75	87.3	59.4	69.95	85.06	66.68	80.51	61.41	43.8	38.85	56.39	40.91	0.05	0.09	8.21	7.23	2.56	1	0.95	0.3	0.45	0.6	1.6	2.8	5.1	5.65	4.3	4.75	8.62	8.95	6.66	7.15
635	NO	65.91	54.6	68.46	38.14	89.02	86.85	55.33	126.56	157.93	103.5	205.85	131.16	244.08	57.25	112.29	116.71	61.02	73.4	68.12	85.93	66.75	83.33	80.02	75.12	62.06	55.76	89.48	105.23	0	0	0.35	0	0	0.38	3.8	3.29	0	0	0.63	0	0	3.15	1.26	7.44	10.72	12.24	26.5	13.27
636	NO	26.56	39.76	42.8	38.08	78.48	113.12	108.24	43.68	31.52	28.24	46.32	48.96	59.6	66.88	54.67	50.7	59.04	80.3	82.05	51.15	27.24	51.22	65.03	70.07	51.84	60.84	52.28	78.11	0.32	1.92	1.6	1.28	4.32	6.22	4.56	4.94	2.18	5.77	14.13	22.49	22.87	17.93	13.31	12.62	19.4	12.37	18.03	14.13
637	NO	44.46	54.18	45.54	38.02	25.06	24.22	10.06	7.5	27.76	12.16	43.06	32.41	40.24	41.5	54.67	54.24	39.18	34.31	24.74	36.06	38.85	80.37	101.74	108.16	108.99	98.34	82.43	105.32	0	3.48	2.78	2.24	0.54	1.98	0.86	1.26	2.32	2.06	6.3	2.38	1.26	2.63	4.06	2.99	3.96	6.85	4.79	13.07
638	NO	46.6	35.53	79.4	37.96	45.85	58.61	67.31	85.6	50.22	30.25	42.84	47.6	46.03	58.59	53.9	72.59	69.06	79.25	93.13	66.57	88.87	74.17	88.51	98.02	92.44	118.41	107.42	85.73	2.85	2.06	2.16	0.72	1.31	1.26	2.95	1.71	2.02	1.85	18.41	7.68	6.34	15.66	7.66	11.26	10.97	20.94	19.54	26.9
639	NO	12.69	19.03	27.73	37.94	18.55	44.75	37.74	17.79	29.36	17.8	22.97	36.76	72	40.46	53.78	40.32	29.92	34.1	33.16	27.08	22.79	40.84	38.92	53.85	31.56	55.61	37.17	32.95	0.87	2.75	0.42	2.99	1.17	2.63	1.6	4.41	6.14	5.06	5.64	6.64	9.82	11.92	4.64	6.88	10.34	15.01	15.84	13.1
640	NO	27.08	45.42	39.13	37.76	32.22	49.11	59.8	34.43	27.18	17.26	29.66	39.44	68.64	51.86	60.5	36.42	37.88	83.58	117.12	98.32	105.9	84.23	91.91	76.56	87.31	117.28	143.65	144.33	1.68	0	0	0	18.24	0.84	0.28	2.8	1.12	3.32	5.4	2.64	7.64	4.4	6.88	5.98	4.12	7.08	11.09	7.03
641	NO	38.63	44.73	31.71	37.75	71.23	101.84	107.6	76.09	49.66	64.09	143.82	157.99	147.45	72.26	118.46	77	95.91	95.32	98.05	107.63	108.87	68.3	110.41	103.89	100.7	90.33	98.18	75.68	0.48	0.79	1.92	0.65	2.26	1.43	4.68	4.35	2.75	4.55	7.96	11.17	12.06	12.08	7.57	13.59	8.23	24.58	11.94	10.71
642	NO	40.35	31.75	45.74	37.75	43.94	111.51	80.55	76.89	65.59	53.27	68.8	45.28	83.9	50.48	57.08	71.97	32.53	55.68	75.54	67.79	64.8	108.28	129.39	117.36	91.41	68.99	66.62	90.16	0	1.15	2.37	1.48	3.58	2.48	1.44	2.46	3.5	1.36	2.04	4.42	2.8	3.52	2.8	4.47	4.08	17.78	12.98	9.42
643	NO	51.74	26.76	28.87	37.72	80.87	124.06	103.6	158.68	94.02	95.9	178.68	132.8	153.12	97.48	121.88	127.12	99.64	155.8	152.04	158.12	180.76	131	156.32	109	107.1	67.5	132.75	92.85	0.2	0.19	0.2	0.19	0	0.64	0.68	0	0.6	0.2	1.92	5.12	2.76	4.8	8.2	12.56	14.4	12.32	10	5.1
644	NO	70.86	35.11	25.76	37.72	29.27	47.07	45.47	36.6	51.09	29.28	83.34	70.78	211.56	45.87	63.24	63.62	35.92	37.09	53.17	21.17	26.04	90.37	83.57	93.79	47	63.45	76.32	118.67	0	0	0	0	5.16	1.82	4	14.85	14.85	6.24	8.81	4.14	7.22	10.47	2.4	0	12.53	38.21	25.15	16.29
645	NO	40.91	58.04	46.57	37.66	41.29	52.93	45.32	29.57	48.01	32.61	24.2	33.79	35.85	34.29	40.27	35.27	36	44.77	54.95	45.96	89.76	98.98	113.97	99.03	91.09	100.2	73.97	75.41	0	1.36	2.17	0.93	3.41	0	2.48	0.23	1.45	0.99	2.84	2.48	1.15	2.07	2.14	2.75	8.2	6.71	8	10.91
646	NO	33.49	40.62	47.56	37.56	44.69	71.53	76.93	69.61	51.66	44.4	34.48	32.58	35.84	44.39	60.18	42.98	42.05	38.74	39.22	59.37	33.91	52.27	56.94	73.86	43.43	54.8	52.27	103.62	0	3.35	4.88	8.8	6.12	7.11	6.16	10.88	13.32	10.43	25.54	8.57	11.83	9.46	11.82	9.11	14.29	6.67	19.9	16.78
647	NO	63.62	45.72	58.75	37.44	38.5	59.12	45.12	46.22	45.14	39.02	46.01	49.3	50.89	48.72	59.45	55.71	49.06	76.38	61.76	63.95	70.52	70.64	89.05	92.49	92.25	75.26	67.51	99.97	0	1.08	0	0	1.08	1.53	0.09	1.17	0.99	2.88	1.97	2.58	18.62	6.2	9.52	8.59	2.77	10.26	5.1	4.82
648	NO	27.95	34.83	37.84	37.41	76.97	148.78	91.59	0	17.63	47.3	51.6	56.76	122.98	144.05	168.56	181.03	165.55	155.23	183.61	164.26	150	187.5	75	46	35	41.5	97	102.5	0	0	0	0.86	0.43	0.43	0.43	0.86	0.86	0.43	8.6	7.74	5.16	2.58	0.86	5	15	14	5	6
649	NO	59.55	74.54	51.14	37.11	43.59	52.37	38.87	22.24	39.51	44.14	94.29	70.32	67.84	62.03	69.07	74.39	66.74	62.02	78.99	74.06	86.67	87.55	119.98	94.48	97.45	97.59	113.27	90.94	2.8	2.07	0.65	2.23	2.17	4.1	1	2.85	5.45	8.55	14.4	12.55	10.45	12.52	7.6	9.01	12.7	15.73	10.9	13.65
650	NO	45.97	19.83	27.77	37.05	68.59	45.41	42.95	39.07	54.36	80.65	75.64	56.95	56.14	53.52	50.9	75.52	55.53	77.73	46.68	33.53	43.42	88.12	101	65.19	74.56	99.56	80.52	83.44	0	0	0	2.46	12.26	13.57	9.15	9.19	7.71	8.49	18.54	27.15	20.34	13.09	1.67	11.62	22.2	24.82	13.16	27.61
651	NO	57.37	52.17	72.23	36.97	35.37	47.5	54.2	84.99	24.12	25.52	62.05	79.93	78.91	77.95	103.89	109.1	110.02	228.23	138.15	150.4	109.69	95.07	110.72	106.02	128.61	101.35	92.89	102.58	0	0.22	0	0.44	0	7.31	0.43	5.59	4.73	13.76	6.88	7.03	87.35	28.24	41.8	29.73	9.05	27.99	20.8	14.81
652	NO	25.88	20.7	32.9	36.93	37.47	72.65	70.85	57.25	63.34	61.64	80.36	63.46	84.72	56.16	50.38	48.17	70.86	47.58	62.11	67.26	49.4	97.12	106.79	79.86	82.88	61.87	72.74	72.99	1.35	1.14	0.11	5.07	5.06	14.78	11.38	14.13	15.39	17.1	25.69	35.46	39.43	11.45	16.2	48.2	44.96	26.05	30.79	19.25
653	NO	19.95	43.2	34.92	36.84	35.85	63.5	29.41	29.6	46.49	24.44	73.05	21.99	34.14	24.69	23.94	26.88	24.45	67.8	49.14	66.96	68.82	78.33	81.78	83.49	72.18	76.08	64.98	53.01	0.55	0.22	0.11	5.32	3.11	3.33	0	2.04	0.15	1.29	2.16	1.02	10.2	8.1	22.41	35.34	26.64	24	29.49	33
654	NO	24.49	13.66	16.51	36.81	20.56	53.98	51.65	52.46	35.03	31.16	18.37	19.03	11.35	20.94	33.68	46.03	22.47	27.4	42.48	45.47	38.82	60.6	51.77	77.51	79.86	72.62	99.52	63.62	1.41	0.38	1.75	1.75	7.99	0.24	1.06	0.53	0.24	0.53	1.59	1.59	0.53	1.06	1.06	0	16.5	16.78	19.13	16.73
655	NO	42.39	36.39	53.6	36.76	22.15	36.72	47.52	21.95	21.53	46.57	76.45	78.64	73.12	71.71	105.05	131.61	103.24	190.64	129.76	108.23	130.17	126.89	143.69	120.42	190.57	137.83	198.1	156.74	2.4	0	0.29	0	0.91	2.7	0.84	0.84	9.18	5.4	8.16	9.5	1.17	4.19	3.91	2.79	3.66	14.15	15.72	17.61
656	NO	30.23	41.27	57.15	36.76	45.16	48.94	39.24	50.21	40.42	31.59	62.09	34.21	41.11	24.89	62.12	67.25	37.9	57.67	56.76	48.24	67.48	86.81	89.75	95.07	98.57	78.16	79.97	86.18	0	0	1.64	0.38	0.19	0.85	1.98	4.78	1.2	1.64	8.8	2.18	4.2	2	8.4	10.2	4.8	4.59	7.59	6.12
657	NO	28.86	27.82	39.7	36.54	78.06	140.52	65.9	56.18	65.5	47.16	66.72	87.32	97	75.08	73.72	83.24	53.02	158.12	95.92	86.5	93.54	147.48	200.94	126.48	121.32	116.28	114.84	95.7	0	0.64	0	0.84	4.16	3.42	5.7	5.94	4.64	2.4	17.7	8.4	9.98	8.82	7.78	11.7	29.76	32.64	16.74	76.56
658	NO	16.93	17.76	20.41	36.48	31.86	54.61	64.38	59.66	43.26	46.76	53.24	47.93	59.13	51.61	44.98	42.53	39.18	41.95	34.22	37.92	41.1	35.7	44.87	43.37	51.78	50.49	63.86	64.09	4.08	2.6	3.25	1.63	1.05	2.61	2.07	1.81	3.07	3.72	12.61	8.66	7.51	9.51	5.91	8.95	3.9	7.05	7.47	11.97
659	NO	13.32	17.76	19.98	36.26	45.88	40.7	52.54	79.18	91.02	70.3	87.33	97.98	144.13	106.5	85.2	99.4	81.65	76.68	78.1	81.65	85.91	63.9	92.3	83.78	94.43	72.42	92.3	86.62	1.48	3.7	0.74	0	0	0	1.42	2.13	2.84	5.68	3.55	10.65	10.65	9.94	7.1	12.78	5.68	14.2	14.91	12.78
660	NO	30.6	23.12	38.76	36.04	65.28	43.52	25.84	18.36	36.04	17	30.04	41.97	64.43	64.17	56.05	45.69	67.1	72.7	70.46	73.13	121.72	153.34	182.07	163.71	190.91	137.53	227.75	163.13	2.72	0.68	0.68	2.04	0	1.78	5.44	4.29	1.78	4.29	6.33	7.17	9.79	9.84	13.35	10.2	19.04	17.85	14.96	40.46
661	NO	41.22	39.64	48.56	35.92	52.68	77.58	68.72	46.52	84.81	70.45	62.24	72.28	99.85	55.85	72.51	56.66	52.75	80.79	93.27	90.64	112.51	102.2	80.95	97.28	107.33	102.76	143.16	119.48	2.1	6.94	3.36	7.42	3.43	2.78	3.68	8.32	7.71	10.49	14.84	16.97	36.82	13.19	5.69	4.85	9.39	7	14.96	17.15
662	NO	34.3	47.95	14.13	35.77	50.92	54.67	49.33	59.18	53.96	45.05	48.42	62.31	79.41	71.04	71.22	52.95	61.35	72.99	91.23	76.2	94.65	94.08	81.33	85.65	89.64	80.22	130.8	97.65	6.16	12.56	6.93	2.97	1.98	10.14	9.72	29.7	23.49	20.64	18.18	35.94	46.92	45.96	46.77	38.49	43.65	51.24	50.19	45.63
663	NO	31.8	19.68	36.16	35.72	15.07	24.78	17.04	17.39	19.46	38.62	77.54	60.3	100.34	49.18	61.44	125.48	113.2	103.36	61.36	55.36	93.59	143.3	150.63	93.19	94.77	51.7	52.55	49.96	1.85	0	0.48	2.67	3.56	4.54	4.54	5.26	4.54	6.8	7.16	1.5	1.76	2.86	2	1.84	11.31	6.7	7.83	8.19
664	NO	42.14	19.34	42.53	35.63	53.23	63.3	36.5	54.23	50.03	26.94	58	37.2	31	28.36	23.72	30.84	31.24	35.64	29	16.08	48.95	37.62	47.29	49.26	59.89	60.03	49.54	55.8	0	3.8	3.24	2.43	2.83	3.04	5.44	4.16	3.68	5.6	1.28	6.2	1.28	2.56	3.84	14.73	12.59	29.06	29.67	46.19
665	NO	53.29	40.49	103.25	35.61	45.58	39.73	56.33	50.12	84.01	58.13	75.9	95.36	82.27	60.92	48.75	45.1	45.27	63.34	62.38	81.22	80.2	81.69	106.95	92.29	115.48	142.06	93.32	66.32	0	1.8	0	1.8	3.6	0	1.07	0.36	0.12	0.12	2.01	1.2	3.68	2.27	1.32	0.55	2.5	8.85	0.99	2.21
666	NO	47.21	65.56	76.51	35.56	52.42	43.32	14.78	25.62	55.09	23.37	40.99	77.17	70.49	37.62	44.51	38.59	30.88	44.85	52.45	55.59	67.11	80.92	98.25	95.13	113.07	109.85	112.4	103.37	0	0.18	0	0.36	0.36	0.18	0.36	2.38	0.6	2.91	3.13	3.54	0.18	0.36	0.94	3.55	6.15	6.84	6.48	8.65
667	NO	40.85	18.65	21.35	35.55	25.64	81.47	90.32	64.28	48.27	34.07	62.69	41.07	44.1	44.11	34.02	28.84	41.35	34.36	37.05	34.63	46.73	51.44	58.5	47.01	37.39	29.25	31.67	32.14	0	1.44	9.5	7.1	0.48	0	7.87	13.45	6.79	7.87	8.81	15.8	15.8	11.7	14.59	9.48	3.7	19.3	7.8	7.8
668	NO	45.46	51.5	72.02	35.52	43.62	44.62	39.48	32.38	33.5	10.84	25.8	17.87	16.73	23.9	36.07	29.26	39.78	41.37	47.27	38.05	52.02	87.45	74.16	62.16	58.44	50.51	54.34	71.83	0.23	1.37	2.28	0	1.05	3.75	0	0	1.44	4.8	2.4	12.4	6.73	5.41	6.35	15.36	14.79	37.44	26.4	26.85
669	NO	19.23	40.34	45.59	35.48	27.42	10.53	9.81	3.87	14.49	11.32	13.44	56.06	28.4	19.6	45.56	51.74	45.52	56.22	43.72	60.42	90.12	97.98	131.06	144.8	153.13	119.32	138.93	168.93	0.43	0	0	0.86	1.99	2.46	6	3.04	0.88	3.24	6.08	4.4	4.12	5.6	7.96	6.06	0	12.16	4.52	5.44
670	NO	17.67	25	33.87	35.38	46.79	49.81	39.99	44.24	26.21	5.08	49.78	21.26	61.85	63	19.18	37.98	37.95	53.41	52.62	42.55	64.76	76.51	56.11	63.41	62	55.02	61.4	61.4	0.94	0.31	1.52	0.42	0	0.53	5.3	0	0.41	6.12	6.94	13.25	13.25	14.07	5.71	16.05	20.29	8.65	10.99	19.17
671	NO	25.98	15.84	19.64	35.22	69.26	86.84	66.92	34.48	65.18	58	107.13	75.74	54.78	31.76	52.58	53.15	37.8	61.29	54.51	72.1	63.32	55.72	56.15	47.3	56.27	34.1	56.64	69.85	0.34	1.16	0.34	1.12	0.14	0.68	0	0.34	0	1.36	0	1.02	0	0.68	2.72	0	1.97	1.92	15.21	8.9
672	NO	25.6	20.8	33.2	35.2	19.2	72.8	48	55.2	39.6	24.4	80.4	42.13	71.12	48.79	65.67	69.42	50.08	66.15	50.63	44.2	65.25	100.25	116.75	99.11	65.07	79.24	73.91	83.67	0	0.4	0.4	2.8	2	2.8	0	0.35	0.7	3.5	3.5	8.53	4	1.99	0	4.92	16.57	26.78	15.13	13.05
673	NO	35.09	20.17	18	35.1	28.2	39.3	34.45	9.94	18.19	14.61	24.76	20.42	22.42	16.44	38.22	35.62	13.98	24.46	16.14	13.72	23.46	41.34	56.04	38.82	42.54	39.9	34.86	49.32	0	9.54	0	0	0	2.5	5.2	5.2	4.16	2.6	8.08	7.28	4.04	3.12	6.24	1.92	12.48	28.98	21.3	8.88
674	NO	43.32	8.25	56.7	34.95	47.52	8.49	19.2	13.83	10.83	16.83	23.92	28.14	33.2	34.8	53.46	49.5	29.14	47.6	34.04	30.5	54.88	91.87	107.93	118.01	100.53	106.56	102.66	70.33	0.48	0	0.24	0	0.48	0	0	1.1	1.88	0.66	0.44	0	0	0	0	0.32	4.81	3.36	4.03	5.97
675	NO	20.82	32.58	53.8	34.9	21.64	32.96	33.3	38.3	12.96	27.3	28.33	35.42	28.89	26.99	21.85	21.17	12.84	22.72	31.49	17.93	34.36	45.82	30.99	40.05	40.83	36.69	38.99	39.14	0	0.54	0	1.62	1.08	0.94	10.54	2.82	5.6	6.7	12.99	4.37	2.5	5.15	1.09	5.02	2.7	15.31	8.08	10.14
676	NO	40.6	30.45	23.72	34.78	48.34	51.31	46.06	50.17	49.94	37.51	39.44	58.58	56.84	52.78	49.3	45.24	42.34	39.44	35.38	42.34	51.07	42.35	44.77	42.91	53.28	42.02	42.46	53.2	0	0.23	6.84	13.68	2.28	8.7	12.76	14.5	16.24	19.72	12.76	11.6	16.82	12.76	14.5	11.68	5.22	8.2	15.48	11.41
677	NO	44.37	32.93	19.57	34.77	56.04	63.39	68.75	108.99	95.35	74.66	148.28	81.06	70.56	52.64	60.74	86.16	73.14	74.88	90.1	79.42	133.4	64.84	96.54	85.74	85.24	90.42	69.82	64.66	0	0	8.88	7.77	2.83	2.88	1.92	0.96	0.96	1.44	2.88	7.68	10.08	13.32	6.74	3	5.28	9.62	12.14	17.82
678	NO	27.01	34.83	45.38	34.66	25.1	64.19	90.92	70.65	51.63	49.44	70.91	76.14	69.94	29.32	53.7	41.06	47.41	58.61	67.33	88.25	81.04	83.85	95.5	93.49	86.65	77.13	109.62	71.67	0.26	1.74	1.75	0.26	1.68	0.46	1.77	1.39	2.18	3.2	3.82	5.69	9.97	7.53	3.6	6.89	11.53	18.05	6.26	9.73
679	NO	23.71	13.8	14.63	34.45	29.33	76.53	48.68	83.59	46.76	47.1	30.76	17.79	20.34	16.35	24.44	21.31	27.88	17.01	24.08	28.21	33.9	44.88	38.55	43.05	48.24	52.05	61.74	71.46	0	0	0.48	1.32	0.96	0	0.72	0	0	0	7.76	14.55	10.67	8.73	6.79	12.12	6.6	10.65	18.63	9.93
680	NO	14.6	14.34	24.63	34.44	41.52	79.38	33.57	46.89	43.13	23.32	42.63	89.99	69.3	63.42	71.04	62.33	42.34	56	62.05	73.84	41.37	52.36	96.79	69.78	67.98	63.91	93.11	85.29	2.17	1.44	0.95	1.92	1.65	4.37	3.09	3.09	4.07	5.39	5.33	3.01	4.55	8.27	9.46	6.04	24.13	29.16	23.37	8.57
681	NO	38.08	36.63	28.02	34.43	77.45	98.05	102.76	27.31	50.86	39.58	78.08	68.46	69.02	48.21	78.14	102.95	130.15	155.87	124.98	95.65	105.98	208.71	118.02	172.43	163.85	187.95	159.73	174.83	1.63	0.49	1.66	0.47	0	1.73	1.22	4.02	0.88	3.54	7.44	2.82	9.18	8.88	7.99	14.28	36.13	20.64	18.29	23.57
682	NO	20.65	26.02	42.36	34	15.69	24.69	31.29	10.96	14.61	15.96	13.86	15.71	16.77	24.57	40.86	41.52	24.81	28.67	33.75	47.19	44.5	56	45.06	46.51	44.79	80.86	81.61	75.9	0	0	1.74	1.16	0.96	2.76	1.74	1.5	0	9.78	6.5	4.15	3.26	6.29	4.7	4.7	10.14	10.63	12.54	9.91
683	NO	34.43	28.95	30.81	33.77	34.45	56.56	39.33	43.63	48.85	35.72	70.2	53.35	76.76	56.89	53.43	67.08	68.5	54.33	51.17	43.06	47.52	105.12	121.86	99.36	67.38	109.8	84.6	91.86	0	0.2	0.2	3.5	6.6	6.46	3.78	5.27	3.82	6.5	12.38	19.57	2.68	4.09	0	7.08	21	29.04	15.96	19.92
684	NO	13.73	25.7	26.55	33.65	27.87	30.2	15.58	17.78	32.31	20.66	13.87	15.09	13.53	11.42	15.89	9.21	10.62	7.13	12.85	12.33	22.18	45.94	82.22	68.74	36.33	27.69	65.05	86.16	0	1.68	0.71	4.37	0	1.01	1.04	1.04	2.48	3	2.08	3.12	5.2	2.6	1.56	4.68	0	0	6.95	5.39
685	NO	56.34	38.15	105.37	33.6	137.97	112.08	104.26	91.9	141.1	105.27	159.33	112.93	153.79	64.27	140.63	87.92	67.71	88.24	79.62	101.74	128.35	98.78	49.61	129.78	92.09	86.76	117.72	131.25	1.14	1.14	5.13	1.14	1.14	5.25	3.67	0	2.14	2.19	4.28	2.55	4.23	8.81	4.38	17.62	12.35	7.66	32.58	13.63
686	NO	62.88	50.24	30.13	33.57	63.05	99.85	123.14	103.84	128.56	97.88	169.35	100.02	79.2	75.87	75.57	53.49	47.55	65.94	59.97	59.25	69.55	75.24	106.77	87.48	107.96	78.01	114.72	63.44	0	1.62	28.74	4.7	12.09	12.54	41.55	23.28	7.89	26.43	35.91	39.87	26.73	33.45	32.4	40.36	40.57	33.98	37.58	42.23
687	NO	16.06	26.48	24.58	33.43	22.5	35.61	26.3	20.07	22.31	21.88	23.29	18.52	14.35	30.68	69.95	94.46	56.43	46.71	54.96	47.63	80.09	76.9	67.45	69.59	53.18	56.82	78.71	64.29	2.26	1.89	0.49	1.57	2.92	3.67	0.45	1.91	0.81	10.04	7.57	11.54	7.41	7.85	6.78	9	11.36	14.16	14.71	12.52
688	NO	40.43	32.72	33.18	33.32	64.62	107.51	74.07	64.76	72.86	78.89	145.84	87.25	74.49	46.59	83.81	86.9	60.31	77.87	77.12	98.99	81.58	89.3	105.45	117.02	91.47	81.93	90.44	67.35	0	0.74	2.55	1.1	0.92	1.19	2.07	1.68	0.18	1.66	8.59	14.08	13.34	8.34	6.11	5.39	9.95	9.3	7.15	4.72
689	NO	28.08	30.26	34.6	33.26	44.61	55.48	51.61	38.64	48.14	54.76	68.37	52.68	48.33	48.29	68.5	38.57	30.58	34.5	66.63	45.1	19.98	18.9	101.57	29.4	53.75	49.03	39.94	86.63	0	2.28	0.76	2.28	1.14	4.72	2.36	0	5.43	7.37	11.88	25.76	19.34	20.23	11.71	7.29	2.16	24.75	12.74	31.5
690	NO	21.38	18.85	20.71	33.25	50.71	47.67	20.8	17.24	20.15	27.42	18.57	36.33	31.86	23.52	21.57	20.79	19.26	45.93	66.51	67.53	29.4	42.07	81.69	52.15	62.65	60.69	61.39	79.87	3.09	0.94	0.47	1.59	1.03	4.11	2.07	0.69	0.27	0.27	2.82	2.79	6	7.68	12.42	5.25	8.82	5.6	4.9	6.37
691	NO	17.33	23.69	26.85	33	41.96	31.98	29.25	30.11	25.3	18.39	19.96	20.18	27.84	15.44	14.66	21.22	20.16	13.66	20.42	27.84	44.3	54.76	64.06	69.08	68.94	66.92	66.4	70.66	2.63	1.01	1.58	2.47	1.98	1.48	1.64	2.68	1.32	1.32	2.18	2.18	1.32	1.32	0	1.5	1.08	2.58	6.38	8.52
692	NO	35.62	27.34	41.52	32.96	25.6	75.22	52.04	50.8	42.1	26.66	78.9	48	85.78	41.5	67.59	64.71	46.64	73.33	66.77	53.56	57.09	101.65	127.55	117.25	76.27	84.87	77.4	85.73	0	0.44	0.44	1.54	2.14	2.9	0	0.3	0.76	3.32	4.16	8.72	3.4	2.5	0.49	5.38	12.49	21.34	17.83	11.14
693	NO	54.15	49.95	54.44	32.96	55.38	71.31	37.78	53.59	64.99	51.04	62.62	103.11	84.59	49.67	90.79	66.18	88.99	143.55	108.44	96.62	137.81	115.78	114.32	111.21	104.94	111.12	70.95	59.74	1.12	1.22	0.92	1.99	2.6	6.86	14.53	23.07	13.52	17.89	18.04	19.54	21.28	18.04	17.33	34.02	17.8	26.27	18.53	29.54
694	NO	33.1	38.4	43.4	32.78	45.53	58.46	40.94	39.2	14.52	6.23	42.27	17.36	35.83	28.94	38.15	35.26	13.56	11.77	13.41	8.79	26.46	55.2	62.88	69.18	97.5	89.13	75.39	84.9	0.19	0	2.19	2	1.06	2.82	3.72	3.78	2.02	4.88	6.22	5.19	9.75	5.9	1.06	3.6	17.4	12.6	9.42	10.98
695	NO	24.18	24.36	17.82	32.73	30.99	59.07	36.81	10.32	24.63	24.33	42.06	32	65.22	54.04	75.54	69.89	32.18	52.45	34.37	27.67	18.79	8.45	39.62	56.03	82.74	33.34	41.5	56.41	10.2	7.86	3.39	3.93	7.71	4.6	0.39	5.61	2.65	8.34	15.47	1.13	7.95	6.74	3.43	6.48	4.82	10.29	4.44	9.44
696	NO	47.04	40.08	32.87	32.47	52.78	73.71	56.17	50.28	27.28	29.66	49.8	53.24	59.8	36.4	38.4	45.92	45.32	49.32	76.88	95.56	116.08	104.57	129.69	93.4	87.73	85.54	63.95	61.89	0	0	0.41	0.62	0.93	1.12	0	1.4	0	0.56	1.72	2	2.12	2	1.72	3.12	6.34	15.97	9.42	15.23
697	NO	10.98	25.57	18.88	32.44	52.71	96.21	35.97	34.65	34.7	25.3	57.06	66.9	57.92	75.4	61.9	84.06	53.26	56.16	39.52	66.04	98.88	63.9	104.32	108	120.04	93.78	137.18	133.02	3.12	2.94	8.57	2.85	1.38	8.9	5.22	4.08	4.3	4	9.8	5.4	8.22	10.56	9.28	11.3	21.62	25.04	24.32	16.06
698	NO	16.6	10.59	21.87	32.41	21.28	28.03	19.49	16.21	9.28	8.12	12.98	20.49	22.26	29.19	42.54	44.29	45.03	56.01	63.38	62.34	52.99	76.44	112.21	120.19	139.93	124.74	112.07	114.31	0	3.95	4.05	0	0	0	1.62	3.61	4.86	5.67	8.91	9.72	12.52	12.15	12.15	13.44	13.72	27.86	33.81	38.01
699	NO	66.52	38.68	44.71	32.35	59.18	57.37	68.76	28.9	44.6	39.62	63.46	88.06	111.38	46.98	64.24	67.8	81.62	93.66	101.6	72.86	90.32	106.24	109.8	129.16	98.76	117.6	130.68	111.08	2.44	5.94	2.38	7.06	6.19	6.96	5.66	16.26	11.96	10.14	9.02	9.9	17.26	22.18	8.58	12.36	25.6	38.56	44.64	24.16
700	NO	19.94	21.11	46.01	32.19	51.89	50.96	43.38	39.79	43.81	41.22	29.08	21.67	39.16	22.9	25.21	23.63	17.02	14.75	17.55	14.95	22.85	59.54	68.83	84.8	105.93	59.44	58.99	90.15	1.75	1.44	2.88	2.16	2.83	5.32	5.7	2.28	3.04	8.73	7.28	4.75	6.96	6.96	3.29	7.23	16.46	9.96	22.97	9.25
701	NO	9.52	38.76	43.16	32.12	66.04	58.96	27.24	25.12	39.68	13.84	21.66	20.88	23.28	17.7	17.84	22.9	23.9	29.4	27.38	29.66	24.87	76.56	81.48	77.16	89.25	83.43	79.35	76.2	0	0	0	1.36	1.96	3.68	0	0	0	0	0	0	0	0	0	5.85	0.9	2.73	4.86	3.33
702	NO	29.64	16.6	30.2	31.92	51.8	52.4	44.24	58.32	65.68	30.64	49.27	58.19	76.09	38.63	65.74	61.92	37.97	68	57.03	28.07	59.49	93.96	155.88	149.52	113.38	78.86	96.39	128.77	4.2	1.36	0.16	2	0.64	0.63	1.35	4.69	0.9	1.94	1.05	0.9	0.75	0.6	1.04	0.6	1.2	8.73	15.51	12.95
703	NO	20.61	25.95	45.72	31.88	43.54	73.65	72.83	31.2	72.03	66.39	101.9	99.51	98.46	44.6	94.41	88.62	81.81	135.83	83.51	105.29	94.8	102.52	147.6	138.12	107.76	104.48	97.8	61.84	2.75	2.75	0.55	0.55	3.3	4.22	2.01	4.03	6.43	1.84	6.78	5.13	1.28	3.48	5.5	8.56	5.04	4.68	13.52	7.64
704	NO	25.84	19.42	14.62	31.8	34.54	58.68	85.94	75.72	58.06	31.64	68.61	94.83	86.37	67.89	131.4	146.01	79.11	99.78	85.38	61.83	101.03	138.95	102.5	108.69	117.74	116.05	104.38	87.04	0	3.24	4.5	2.74	5.9	6.03	6.69	8.88	4.56	5.76	18.06	9.66	9.39	10.08	5.67	15.34	10.54	19.87	16.3	12.74
705	NO	14.5	37.26	15.21	31.74	71.3	61.5	55.67	56.97	54.34	70.25	30.4	14.49	51.13	30.38	30.8	33.28	29.61	37.02	31.91	27.42	38.09	64.71	88.09	73.18	85.86	106.25	92.24	110.26	3.19	4.64	0	0	0	0.64	0.99	8.13	13.77	13.72	9.79	9.79	8.95	6.21	10.1	15.05	34.61	61.65	53.58	51.78
706	NO	55.66	47.34	22.8	31.59	59.64	100.65	57.36	66.29	35.67	36.93	42.29	38.48	77.6	41.34	42.72	47.27	32.52	32.8	64.75	91.12	95.71	90.85	106.63	95.03	94.32	92.87	81.4	75.07	5.45	1.81	0.86	2.45	0.51	2.71	0.68	0.76	1.01	3.55	8.38	2.58	2.76	3.09	3.59	1.16	5.49	18.23	10.72	14.12
707	NO	9.74	13.02	47.18	31.56	46.74	68.82	43.18	24.72	38.02	28	22.41	31.74	59.9	45.47	49.93	35.03	51.24	51.48	53.77	50.82	31.35	62.93	63.56	65.82	54.13	59.06	38.75	41.43	1.44	1.6	1.44	1.6	2.26	3.07	3.59	1.19	4.67	3.97	4.27	3.97	8.24	7.93	5.16	3.41	6.28	7.09	8.94	2.39
708	NO	62.75	66	50.1	31.45	41.65	41.65	53.1	54.45	54.75	58.85	41.95	50.49	40.18	46.92	42.59	29.5	62.61	57.91	46.92	58.72	98.87	89.4	85.97	134.74	130.69	89.1	101.47	107.96	24.3	0.35	0	0.7	0	0	0.81	0	0	2.43	0	3.8	1.52	1.9	3.09	5.19	2.76	8.38	4.56	5.9
709	NO	5.52	12.7	25.82	31.44	17.59	25.82	9.22	16.52	16.76	15.77	33.64	28.91	54.01	18.12	30.58	28.07	28.74	54.14	25.7	67.53	26.04	32.48	25.9	25.48	39.34	45.92	63.98	45.64	0.69	0.42	2.21	0.83	2.07	4.83	2.08	2.49	0.69	1.94	5.66	5.52	5.52	9.66	11.32	8.82	20.86	14	19.18	20.02
710	NO	28.54	42.32	43.3	31.34	39.38	43.68	33.12	25.62	25	1.6	10.91	7.68	18.76	13.08	19.92	38.09	42.94	39.13	22.72	17.72	27.24	71.97	72.32	56.52	57.62	61.99	65.82	80.4	0.32	0.96	0.32	0	0.32	2.5	0	0.53	2.5	7.45	6.11	11.01	7.12	2.65	4.67	23.04	19.73	44.88	28.26	28.77
711	NO	36.44	18.56	35.09	31.2	20.47	36.14	12.41	47.89	51.98	34	59.74	50.7	75.35	50.17	53.95	36.48	26.23	67.04	62	53.34	64.08	79.9	115.63	101.51	86.81	68.94	121.91	149.43	2.82	0.79	3.28	3.41	1.13	4.83	3.6	6.15	2.34	53.45	1.1	0.56	2.6	3.44	1.95	6.34	7.89	8.2	6.86	10.55
712	NO	34.57	32.37	14.45	31.17	35.19	45.85	50.04	37.49	17.14	32.28	74.29	95.39	75.68	77.61	94.96	91.21	108.82	114.49	99.53	93.56	92.34	122.49	130.24	108.41	106.82	101.3	95.83	92.75	1.41	4.48	0	0	0	0.94	1.88	0	2.39	0.87	2.46	0	3.19	7.1	2.97	11.66	19.47	13.04	18.85	15.54
713	NO	31.49	26.27	29.78	31.09	68.75	99.67	81.65	58.41	71.84	57.92	99.05	103.66	84.68	62.81	53.91	39.04	55.57	76.34	81.82	82.01	59.41	86.52	58.43	54.32	58.1	35.2	60.06	51.31	0	2.22	2.22	0.65	0.46	0.7	0.61	0	0	0.53	0	2.47	1.31	3.27	1.22	1.86	2.66	0.86	2.38	3.77
714	NO	27.15	19.23	41.2	31.07	22.3	26.41	17.87	16.2	21.62	17.3	27.47	28.99	27.62	17.17	64.89	71.55	60.11	51.04	47.27	70.61	29.36	75.96	78.32	118.4	145.64	160.52	140.8	156.48	3.18	1.94	1.69	0.73	0.25	0.41	1.19	0.78	0	2.73	2.34	0.39	0.39	1.99	2.81	2.52	2.24	1.96	5.16	16.52
715	NO	29.55	38.35	28.35	31	33.9	34.9	22.65	15.9	22.2	30.75	39.7	34.25	17.1	28.65	13.15	19.2	21.7	33.95	31.2	17.35	41.4	73.44	71.93	102.33	104.94	95.22	119.79	71.19	0.7	1.4	4.2	8	4.75	10.6	7.95	1.5	5.3	5.3	9.65	9.1	12.7	10.05	3.8	6.07	0.81	5.07	21.15	24.14
716	NO	21.59	25.4	65.81	30.79	19.14	40.02	37.46	21.67	28.82	26.48	46.21	37.2	38.5	41.5	28.07	33.97	28.87	30.84	26.34	22.19	21.19	25.48	41.76	50.96	60.99	47.21	53.99	74.46	3.24	1.15	9.28	5.82	6.51	6.46	5.38	4.95	4.95	6.25	4.75	7.55	4.85	2.73	3.06	3.57	1.75	2.46	0.78	9.11
717	NO	45.56	33.85	29.68	30.68	21.04	34.56	28.93	28.09	25.41	34.89	17.42	17.32	53.31	30.71	22.76	19.35	22.53	32.81	32.47	25.58	7.95	29.52	45.58	45.28	42.73	47.75	61.91	53.1	10.74	6.03	5.92	10.49	7.01	5.04	4.89	7.93	5.11	6.71	5.39	5.83	6.9	10.22	7.9	5.85	4.15	18.83	13.4	13.85
718	NO	38.84	32.64	46.86	30.6	16.26	19.56	5.27	30.55	24.68	15.25	28.32	31.92	37.44	19.08	39.05	39.91	20.22	26.07	30.77	22.07	21.77	62.44	57.26	29.12	63.07	74.69	124.95	53.9	0	0	0	2.32	0	1.28	0	1.06	0.53	2.45	4.26	3.2	3.09	2.56	3.2	3.43	7.63	7.7	3.64	0.91
719	NO	13.93	14.68	31.91	30.46	35.25	45.31	29.44	35.3	39	19.73	13.79	33.31	35.55	18.1	19.34	29.28	34.89	29.81	37.11	46.27	31.5	45.18	78.4	68.75	62.52	64.11	78.62	91.24	2.58	9.72	8.17	6.3	3.37	6.77	9.22	10	5	8.82	9.13	15.28	22.3	15.56	17.36	6.37	5.56	12.68	12.86	16.54
720	NO	9.45	16.25	14.5	30.4	20.65	26.95	25.7	15.6	20.9	17.1	23.32	16.99	71.66	43.27	15.52	18.95	18.54	23.59	29.95	34.58	31.61	62.03	105.03	118.23	111.58	96.2	93.87	62.47	4.4	6.3	2.6	2	1.85	1.72	0.82	1.23	1.68	0	2.82	0.84	6.06	3.32	2.87	8.61	18.05	21.69	18.03	10.79
721	NO	18.05	13.3	17.1	30.4	39.9	24.7	13.3	34.2	38.95	18.05	22.08	27.84	41.28	26.88	20.16	68.16	31.68	52.8	90.24	74.88	53.96	72.99	86.68	59.77	43.41	47.83	97.62	104.67	0	0	0	0	0	0	0	4.8	0	0	5.76	1.92	0.96	6.72	0.96	2.1	6.93	1.4	6.76	5.42
722	NO	32.73	20.46	45.83	30.38	33.32	69.43	87.84	78.94	56.82	44.32	69.17	71.83	64.79	43.71	66.23	72.86	47.65	61.81	52.88	77.81	64.56	59.25	94.34	69.89	81.65	90.76	92.59	96.76	0.72	0.49	0.49	1.44	0.36	0.36	1.17	1.68	5.13	5.28	13.43	10.64	10.98	9.13	5.93	5.03	7.57	10.87	17.71	20.16
723	NO	18.09	16.98	21.72	30.33	23.37	26.24	41.41	25.16	29.68	31.27	35.27	32.1	58.67	36.79	59.75	58.28	55.15	56.46	37.13	41.25	55.8	69.34	114.55	82.06	87	79.54	76.82	103.31	2.38	6	4.83	4.03	3.5	4.2	8.04	7.98	3.13	9.93	17.48	13.05	6.84	8.15	5.5	13.73	32.82	45.86	25.52	17.02
724	NO	33.71	30.94	44.14	30.31	31.97	46.7	41.73	34.19	34.42	24.56	37.88	26.91	58.31	46.86	68.75	49.5	48.93	99.4	70.37	57.5	94.24	116.89	83.57	104.48	87.87	97.43	90.48	96.51	3.28	2.16	6.7	4.46	4.66	1.33	3.92	5.38	5.06	9.71	13.56	9.05	5.66	5.64	3.87	7.11	9.79	18.29	19.76	27.65
725	NO	34.16	18.52	29.76	30.28	48.4	38.04	66.48	45.16	70.6	43.52	75.33	91.91	87.82	64.38	98.7	98.88	93.36	124	94.95	82.08	95.23	115.77	136.36	154.6	133	120.49	88.9	123.5	1.84	7.88	7.88	6.28	6.4	14.78	5.86	4.32	11.83	12.25	11.51	14.06	16.87	22.01	4.06	9.58	22.15	27.38	22.32	33.62
726	NO	21.08	16.6	22.92	30.2	22.64	44.7	26.38	11.52	25.26	14.3	20.03	27.16	31.12	24.99	53.71	22.07	20.02	26.08	41.1	22.32	50.56	43.23	60.85	66.85	87.47	92.56	68.77	46.55	8.1	2.56	0	2.24	2.98	4.51	5.94	3.37	4.8	5.17	2.09	6.23	3.08	6.12	1.52	10.57	9.86	15.57	19.86	13.29
727	NO	28.48	39.07	20.86	30.06	51.71	136.5	96.14	62.79	52.06	55.53	80.74	87.23	136.84	59.73	54.45	118.14	73.26	83.16	40.48	62.26	52.6	41.15	82.54	67.96	80.21	61.89	45.12	38.56	2.89	0.99	3.59	1.96	2.95	0.66	0.66	8.69	4.84	5.61	26.95	17.71	6.6	11.33	6.27	8.65	22.43	8.65	11.1	10.22
728	NO	24.4	17.8	28.66	30.02	34.04	27.72	15	22	26.9	20.68	77.84	85.4	60.92	80.08	59.72	52.6	42.6	57.2	32.12	51.76	81.48	118.8	127.62	103.5	138.85	129.27	138.57	126.7	0.4	0.1	0.1	0.3	0	2.52	3.56	2.84	0.92	4.96	4.52	5.36	7.8	7.16	10.28	3.38	9.88	18.82	16.1	15.31
729	NO	35.61	27.5	24.11	30	25.6	41.54	27.38	19.26	15.5	12.93	11.63	16.74	27.75	22.39	30.3	37.18	37.75	51.53	56.46	43.43	52.57	42.88	42.95	27.51	42.92	33.45	52.4	48.82	0.46	7.57	11.27	7.84	6.07	7.02	5.7	3.76	9.58	7.38	3.68	6.06	2.7	5.65	2.53	5.86	5.27	14.56	10	22.73
730	NO	37.22	22.82	25.26	29.98	39.18	70.9	113.88	60.96	31.96	34.88	26.98	39.22	51.03	45.19	46.3	62.61	51.91	92.76	84.24	66.59	71.41	44.89	70.27	71.19	71.43	48.46	52.75	51.38	0.64	0.68	1.64	4.9	2.42	1.92	2.18	2.66	2.66	5.53	17.68	12.04	19.29	17.35	13.43	4.87	31	20.34	13.52	10.95
731	NO	24.02	19.22	42.12	29.94	34.29	68.13	95.94	101.41	66.25	57.33	36.56	42.11	65.2	63.27	81.56	73.42	63.3	56.13	82.5	56.72	60.43	58.28	38.55	45.83	47.22	54.32	40.13	47	0	0.96	0.8	0	6.08	0.81	1.08	5.98	8.38	9.97	13.52	19.64	5.96	6.66	4.61	9.68	12.2	19.19	20.95	16.12
732	NO	21.01	20.23	31.28	29.93	31.77	34.4	25.02	33.91	44.21	36.05	32.55	30.11	39.16	29.17	23.99	21.2	31.93	26.75	34.02	52.68	47.86	51.53	51.9	20.11	44.28	46.79	36.88	71.51	1.53	3.25	0.4	1.2	1.2	2.51	3.7	2.22	1.11	5.55	1.85	6.13	2.8	6.54	20.93	10.66	5.85	13.5	0	7.41
733	NO	20.75	18.81	26.64	29.88	36.33	94.99	92.61	104.33	76.62	54.98	48.97	41.82	8.35	21.41	46.94	32	24.21	32.34	38.12	56.6	54.64	36.96	47.38	38.83	43.5	44.19	41.7	48.32	0	0.3	0.94	0.94	0.94	0.38	0	0	4.18	9.29	14.17	0.38	2.07	6.81	9.9	7.11	9.89	11.38	11.72	13.15
734	NO	18	13.94	13.18	29.82	43.42	66.47	86.06	52.37	65.71	39.53	64.6	65	66.25	42.4	66.42	149.36	125.28	181.98	179.58	168.66	57.09	133.71	149.76	87.99	71.14	79.09	83.41	74.65	0	0.68	0.76	0.76	1.1	1.48	0	1.48	2.96	6.26	1.02	4.44	2.56	6.77	5.69	2.56	14.06	38.99	5.73	5.42
735	NO	5.7	8.1	31.8	29.78	17.34	15.46	17.81	6.51	29.28	19.41	29.12	60.53	46.32	7.92	25.37	29.07	27.64	22.82	10.56	47.51	108.2	112.04	109.73	194.82	89.3	106.8	133.2	124.76	0	0	0	2.79	2.82	3.77	7.15	2.64	2.64	2.31	2.31	2.64	2.64	1.98	3.57	2.18	3.63	4.95	7.28	8.72
736	NO	40.72	31.91	39.66	29.68	12.78	37.56	48.37	69.03	42.17	13.37	30.13	36.73	36.49	41.58	22.11	57.28	69.48	41.04	49.57	35.13	44.79	51.43	74.18	69.26	80.56	74.21	75.81	74.7	0	0	0.36	0.72	0.36	1.33	0.38	0.95	3.75	3.5	8.39	16.23	4.95	5.2	9.66	13.38	22.56	19.96	24.08	12.03
737	NO	45.32	17.7	50.21	29.66	83.2	127.45	74.21	78.68	137.19	115.25	182.78	103.63	138.32	46.78	167.69	196.86	148.42	160.64	102.03	134.97	109.76	137.26	139.87	97.13	126.63	135.63	133.87	113.65	0.04	1.08	1.82	0	3.52	1.52	1	5.2	5.69	2.82	12.99	11.39	11.02	9.72	28.86	23.14	18.54	8.29	11.3	13.36
738	NO	12.43	22.59	21.96	29.65	19.99	38.59	57.11	30.79	38.75	30.32	43.07	39.83	50.12	45.41	42.77	43.02	37.81	38.96	38.3	42.36	40.84	31.73	30.79	44.21	68.71	54.65	53.98	88.22	3.21	7.23	2.87	1.23	6.06	7.86	3.06	9.51	5.25	6.69	8.92	6.33	6.13	5.15	8.68	5.76	4.36	4.74	3.48	8.91
739	NO	35.07	38.75	45.06	29.6	47.84	91.76	65.27	65.99	50.69	34.54	49.25	35.55	36.71	57	51.59	49.95	54.57	78.16	83.49	61.6	62.39	77.68	90.16	63.65	117.66	89.39	85.13	113.21	0.38	0.44	0	0.33	0.33	1.29	0	0	7.68	12	20.34	13.65	23.2	13.2	10.03	18.42	17.45	18.05	18.5	23.39
740	NO	56.12	46.34	67.5	29.54	62	83.72	85.26	58	46.44	85.96	68.15	70.17	68.57	72.9	68.54	78.6	23.45	79.4	41.56	62.35	46.6	51.18	70.73	46.97	40.63	36.7	43.31	29.78	0	0.18	0	0.18	0.36	0	0.45	0	0	1.7	2.15	2.44	3.49	13.05	10.45	7.4	10.34	9.05	7.96	15
741	NO	32.76	36.58	34.34	29.48	26.38	34.32	17.6	16.76	17.5	39.64	55.6	82.16	95.08	100.95	98.23	106.84	111.24	110.72	121.76	109.13	128.83	127.67	123.84	92.21	123.65	97.93	105.84	87.74	0	0	0.56	0.56	0	0.77	0.59	2.16	0.9	1.54	6.86	4.4	3.56	3.16	2.67	7.4	7.17	8.91	9.67	9.81
742	NO	20.92	12.18	40.96	29.21	26.41	61.17	48.39	46.59	24.37	30.88	45.01	48.53	52.74	13.78	54.99	51.47	26.13	28.9	38.15	49.49	42.34	59.73	74.76	70.69	118.83	73.8	46.6	72.63	0.14	0.07	0.14	0	0	0.17	0	0.95	0.34	0.7	19	10.34	10.37	9.75	9.5	20.85	15.49	21.18	20.99	21.09
743	NO	12.18	12.72	34.66	29.18	9.34	18.84	25.76	9.66	11.8	10.52	10.6	9.74	12.62	15.4	16.74	11.48	8.36	14.9	20.28	29.58	18.16	31.48	37.08	23.9	26.2	54.34	56.82	50.1	0	0.18	1.46	0.9	0	1.26	1.7	1.44	0.84	5.28	2.86	1.54	3.78	5.46	3.62	3.96	5	11.66	8.7	10.86
744	NO	7.82	13.15	17.14	29.06	16.15	26.72	30.99	15.01	25.15	16.93	45.86	38.09	42.49	50.31	43.16	27.69	11.85	30.32	48.32	75.08	79.68	66.4	53.46	53.68	85.71	55.45	78.2	55.62	1.66	7.27	3.98	4.1	4.71	4.19	1.76	2.95	4.14	9.26	4.4	1.81	4.19	5.64	8.9	6.73	15.05	18.34	14.74	18.03
745	NO	21.48	8	24.76	28.88	26.22	31.33	17.83	22.93	33.16	22.98	34.57	44.27	44.95	27.76	42.46	45.03	39.54	38.37	40.68	33.22	30.94	70.64	129.69	100.47	110.21	89.51	95.04	111.56	4.59	2.51	3.24	3.79	3.47	10.15	6.62	5.3	5.29	10.09	5.39	2.37	4.18	8.06	7.09	7.44	9.24	17.32	14.43	17.7
746	NO	40.7	42.18	39.22	28.86	28.12	26.64	48.84	71.04	34.04	15.54	21.65	25.25	47.8	26.08	37.7	34.88	17.36	20.88	24.7	27.28	21.78	49.68	42.08	58.57	87.04	59.94	80.66	80.84	0	2.22	5.18	5.18	0	0.92	0.92	1.38	0.92	1.84	7.04	6.9	1.84	1.84	3.89	4.35	6.86	4.42	18.05	13.97
747	NO	13.62	65.31	42.78	28.74	17.82	61.59	62.61	60	39.24	36	45.99	71.85	23.7	22.74	28.74	20.4	33.99	54.06	47.76	38.22	32.38	53.68	52.65	66.17	59.31	46.8	42.44	64.23	0	1.08	13.26	5.46	22.5	10.8	2.97	8.85	2.97	4.77	1.2	6.27	0.99	3.78	2.4	20.51	35.98	22.34	26.87	25.78
748	NO	17.95	32.2	41.52	28.73	30.13	25.46	33.43	10.44	13.78	29.32	72.19	61.03	64.9	17.39	66.32	78.29	71.21	143.49	89.4	84.91	94.9	117.55	110.03	136.23	95.17	137.84	100.55	145.96	0	1.29	0.48	0.66	1.34	3.36	1.37	0.75	1.74	2.36	2.24	4.47	1.62	2.6	2.97	2.19	12.79	16.82	12.88	9.15
749	NO	27.31	37.45	45.29	28.59	24.01	21.99	11.47	17.35	24.7	16.96	25.88	67.06	41.62	39.96	79.52	78.36	67.41	68.57	58.91	49.16	44.35	96.32	103.88	141.5	131.18	82.58	109.26	149.98	2.18	0.24	0.24	3.36	2.04	2.12	4	3.46	2.03	2.92	4.78	4.87	2.9	3.11	5.64	6.8	1.2	2.92	1.78	8.38
750	NO	34.86	23.14	28.46	28.54	67.54	100.92	64.68	51.68	73.12	76.88	92.3	100.8	107.88	83.62	82.34	94.06	35.27	155.2	44.78	57.71	49.03	59.82	72.75	55.52	47.72	38.06	58.78	36.45	0	0.92	0	0	2.76	3.43	0.85	7.35	4.9	2.08	14.69	3.9	12.09	7.41	8.53	6.35	14.6	15.8	9.75	10.44
751	NO	26.8	31.45	19.88	28.32	81.82	112.53	87.54	55.86	42.8	39.17	25.04	52.48	37.28	85.36	78.72	114.4	87.36	74	121.04	75.36	142.95	100.13	86.57	79.87	101.28	91.78	92.25	64.68	0	0.69	0	4.14	4.14	5.76	0.72	7.92	8.32	7.92	12.96	24.48	19.12	15.84	13.68	11.18	12.35	10.48	8.07	9.31
752	NO	29.78	19.5	29.48	28.28	29.42	37.84	18.8	20.78	27.96	19.46	21.29	22.98	27.33	20.7	33.3	30.7	20.04	18.87	22.8	30.87	21.75	61.02	84.03	104.88	122.77	94.08	104.64	79.73	3.64	3	1.99	0.56	0.84	0	0.28	0.56	0.28	0	2.04	1.38	1.2	0.28	1.23	0.21	1.6	4.73	7.67	9.98
753	NO	24.26	20.44	43.27	28.2	12.5	31.02	35.28	34.26	64.96	39.53	119.44	90.57	85.74	80.77	102.81	152.87	154.93	141.71	104.44	101.87	132.53	165.23	86.99	118.22	125.86	128.29	116.99	95.72	0.17	0	1.62	0	0	1.26	1.89	0.63	4.24	4.84	1.66	3.34	6.76	6.56	5.36	3.97	6.46	10.9	15.75	22.92
754	NO	20.43	35.1	29.55	28.1	51.85	54.75	21.51	39.89	47.92	31.04	32.14	41.15	40.35	37	50.31	59.16	49.81	51.12	43.75	55.89	58.5	38.59	57.06	82.44	88.44	69.22	69.98	87.9	0.9	0.8	1.15	1.75	3.59	2.6	4.97	6.94	7.02	9.51	12.75	7.96	11.89	10.04	12.27	14.63	7.74	17.89	14.76	19.96
755	NO	9.44	28.51	37.18	28.03	27.35	65.31	115.01	81.57	52.38	44.45	60.62	53.68	62.77	44.18	77.89	54.29	51.1	55.79	52.76	51.15	46.81	51.61	52.47	69.6	71.96	69.6	59.41	59.92	0	2.72	7.38	6.1	0.5	0.59	1.69	3.14	2.55	5.23	1.53	13.36	12.18	11.32	4.59	3.06	7.08	11.16	16.2	10.3
756	NO	28.5	57.5	76.84	28	119.64	165.73	108.48	89.95	72.43	116.31	138.12	155.07	147.05	167	177.64	151.1	179.83	244.53	221.63	160.37	168.94	122.5	196.52	165.69	160.98	122.65	128.27	106.67	0.7	0.7	0.7	2.98	5.5	9.7	8.54	4.02	9.27	2.01	6.08	8.93	4.45	11.9	8.5	5.56	13.5	10.13	10.7	6.76
757	NO	13.17	30.99	29.46	27.93	19.17	16.56	5.07	9.24	14.52	5.7	28.9	29.49	46.82	28.54	53.12	43.39	29.71	25.41	15.75	13.95	16.43	34.08	49.17	52.43	40.66	43.99	47.46	47.33	1.62	1.62	0	0	0	1.18	0.58	0.58	2.86	5.18	3.48	3.54	4.12	3.09	2.96	3.03	0.43	2.15	5.59	3.05
758	NO	12.78	17.44	24.26	27.69	20.82	22.95	13.03	10.78	12.58	10.5	6.78	12.83	11.23	6.3	8.72	8.24	17.73	19.12	24.39	21.24	30.96	35.4	33.48	24.22	28.6	33.44	21.72	19.95	0.38	0.38	0.19	0.19	0.19	0.16	0.8	0	0	0	0	0	0.48	0	0	0	0	0.23	0.46	0.73
759	NO	27.99	24.18	20.91	27.55	16.09	4.17	19.01	33.07	14.72	12.33	19.62	21.98	18.43	22.12	50.61	51.46	42.22	56.35	70.95	42.86	34.31	56.86	54.9	97.96	45.53	30.33	45.84	51.79	3	5.94	11.19	5.03	5.17	5.59	6.39	2.09	7.68	8.65	6.57	10.77	7.42	12.39	11.07	11.56	15.74	18.14	14.88	17.59
760	NO	61.12	86.64	102.56	27.52	87.16	99.2	46.4	68	75.6	61	61.2	77.5	85.1	85.32	121.35	206.5	57.83	186.45	110.7	143.4	176.13	147.8	123.88	109.95	135.44	94.62	110.76	109.2	0.68	3.4	6.8	5.44	3.4	3.25	2.93	5.2	3.25	7.91	12.14	9.33	11.4	19	8.48	4.72	17.84	21.5	6.68	12.5
761	NO	35.94	29.55	27.09	27.51	23.28	29.54	40.66	50.92	17.25	23.24	32.43	32.86	53.73	34.27	41.69	45.77	56.15	40.55	40.83	34.91	25.27	49.15	64.86	150.58	168.12	78.93	59.05	99.37	5.03	3.34	9.8	6.53	5.22	6.4	9.46	8.18	9.3	8.4	6.42	10.29	9.35	11.6	6.57	4.54	12.92	6.26	15.87	32.39
762	NO	42.28	22	75.58	27.46	33.92	20.04	32.3	23.28	23.38	14.72	17.75	8.88	20.4	7.7	9.77	10.51	15.39	27.61	27.62	77.18	38.12	62.88	21.98	44.75	73.8	61.52	69.72	66.06	0	0	0	0	0	0	0	0	0	0	0	0.89	0.3	0.45	5.31	9.18	7.5	4.91	4.68	10.2
763	NO	22.58	24.96	25.56	27.44	30.55	52.08	36.54	16.46	35.31	34.82	40.34	33.25	31.25	14.5	24.59	39.18	25.75	51.97	29.52	41.4	43.96	93.42	75.89	60.96	78.97	73.03	69.99	67.2	0.53	3.07	1.5	0.97	0.44	0.57	0	2.28	0.74	1.14	4.56	1.14	4.56	3.42	3.99	10.29	12.1	16	12.1	11.38
764	NO	20.89	10.37	22.17	27.34	20.52	21.62	9.84	15.38	21.48	19.74	20.47	36.33	35.33	26.4	37.93	40.37	34.03	35.86	37.08	20.8	20.39	68.54	83.6	89.46	86.92	74.42	86.03	96.25	3.76	1	1	2.47	2.13	3.85	4.43	3.53	4.35	4.93	4.31	2.27	3.24	3.58	3.1	3.16	2.96	10.22	8.8	25.09
765	NO	24.24	16.52	29.62	27.32	22.98	25.36	28.82	5.34	10.42	7.02	29.94	44.89	34.12	25.98	36.82	32.42	23.18	33.64	33.1	39.96	41.05	46.89	59.86	60.8	52.87	53.4	60.35	93.7	1.96	12.76	1.48	3.8	5.14	13.62	18.29	9.88	8.36	9.6	12.02	11.32	7.44	5.6	8.04	13.84	9.88	16.63	16.71	14.51
766	NO	82.1	71.27	98.34	27.24	54.32	64.44	43.27	52.58	58.46	58.18	7	96.28	79.26	41.14	41.18	30.68	68.42	97.76	59.94	51.4	156.03	117.36	106.66	114.04	125.93	102.26	87.65	87.88	0	1.32	0	0	0.44	0	8.28	3.22	0	3.68	1.38	4.88	1.84	6.6	4.96	4.02	7.38	23.81	16.07	20.07
767	NO	46.13	27.29	32.96	27.15	62.42	57.42	80.92	27.72	56.62	40.47	99.88	73.55	70.82	66.92	113.72	78.72	94.39	97.75	116.27	82.79	72.7	95.95	113.6	105.7	133.4	152.4	152.27	134.11	3.6	4.28	3.31	4.35	3.19	9	2.32	1.64	5.15	1.28	4.4	3.63	9.36	7.41	6.92	1.7	13.3	18.75	21.15	13.85
768	NO	8.75	10.52	18.11	27.13	25.74	37.8	17.65	13.24	25.51	11.38	20.29	34.81	26.48	23.98	46.68	54.73	47.92	49.98	60.02	50.11	10.48	69.07	73.75	88.58	81.94	110.22	113.39	108.63	2.09	2.76	1.14	2.14	2.95	2.29	0.37	1.02	2.85	3.64	3.92	5.18	4.21	5.76	4.61	1.38	1.69	11.33	11.12	10.98
769	NO	45.14	58.35	45.26	27.08	47.89	41.89	26.79	36.36	45.75	22.59	63.76	81.48	74.31	36.94	48.58	62.08	25.8	30.04	27.43	27.72	68.83	81.37	101.12	119.91	123.16	74.94	116.33	102.29	1.51	0	1.49	0.98	1.04	3.51	3.13	5.96	1.66	5.39	6.07	0.98	0.83	2.79	1.47	9.02	14.58	19.65	36.46	20.17
770	NO	33.37	24.85	26.27	26.98	8.52	112.89	120.7	44.02	38.34	46.15	43.33	43.61	59.98	72.31	47.26	49.4	45.15	56.66	75.84	59.21	60.06	120.5	171.68	144.93	145.83	140.32	122.85	165.83	0.71	4.26	2.84	0.71	2.84	0.9	0.18	0.71	1.07	0.36	6.9	15.88	14.82	15.72	6.54	5.77	21.47	28.65	33.99	21
771	NO	22.96	26.9	25.62	26.71	27.96	47	38.4	35.37	37.33	29.69	32.37	65.41	40.8	37.89	53.33	59.6	43.8	52.34	49.7	51.96	34.35	66.82	61.68	52.99	60.21	58.03	65.73	86.22	7.86	4.48	3.7	2.16	1	3.82	2.87	4.11	7.94	7.16	9.39	3.24	6.91	9.59	8.56	9.69	10.08	11.35	11.16	12.56
772	NO	36.3	24.4	20.98	26.62	29.54	80.82	41.92	41.2	67.38	45.54	180.42	74.05	53.98	40.17	73.47	88.51	67.64	52.93	46.5	71.83	71.39	99.38	93.81	70.93	52.26	61.34	59.92	46.36	0	0.14	0	0.14	0	1.17	1.1	0	0.86	1.48	4.16	6.05	6.5	2.2	3.75	6.57	12.21	6.33	1.63	5.73
773	NO	15.08	22.12	22.76	26.6	48.68	63.68	65.84	63.92	53.04	51.76	59.78	66.62	54.82	72.66	72.1	90.84	87.54	94.7	92.82	42.53	52.56	46.08	57.57	52.35	52.07	48.8	60.39	46.55	0	2.64	1.76	2.6	0.88	0	1.83	3.11	2.64	3.84	2.9	3.11	4.26	3.92	2.85	2.26	3.34	4.33	6.82	9.18
774	NO	1.56	6.24	10.92	26.52	22.62	18.33	14.04	4.68	8.58	3.12	6.6	7.26	5.28	4.62	10.23	14.85	10.23	13.2	11.55	13.2	3.3	9.24	19.47	15.18	10.23	21.12	16.17	21.45	0.78	1.56	1.95	0.78	2.34	0	0.66	0.33	0	0.99	1.98	0.66	0.99	0.66	1.32	1.65	0	1.98	4.29	7.92
775	NO	10.72	37.08	25.76	26.42	71.42	100.22	57.56	66.48	54	54.6	30.3	59.94	31.18	10.72	27.09	34.01	47.72	49.73	35.48	26.23	34.23	62.95	50.6	30.82	80.5	69	42.78	69	0	2.8	8.56	9.5	15	8.31	9.9	10.16	0.45	7.26	12.49	15.66	12.51	16.71	13.58	17.35	26.79	28.06	14.26	88.78
776	NO	21.44	10.26	14.8	26.4	27.1	62.6	40.85	30.35	34.55	8.55	22.3	27	20.8	9.84	15.16	12.7	22.7	17.8	17.42	18.1	2.73	45.04	42.98	40.5	42.06	46.46	47.21	48.46	0	0	0	0	0	0.82	4.5	0	0	0	0	0.8	2.46	0.8	1.6	0	0.78	1.42	2.06	1.56
777	NO	20.16	29.28	41.76	26.4	36	26.88	24.96	12.96	12.48	19.2	23.52	29.76	29.28	27.36	23.04	17.28	20.64	25.44	26.88	24.48	36	19.68	34.56	26.4	32.16	36.96	44.16	48.96	0.96	0	2.4	1.92	0.96	0	1.44	1.44	0.48	1.92	0	0.96	0.48	1.92	1.92	1.92	0.48	3.84	1.44	3.36
778	NO	19.7	21.94	43.36	26.27	41.43	70.74	114.7	115.46	59.02	47.7	58.36	53.88	84.94	72.52	106.06	97.38	94.81	97.48	112.84	87.55	77.29	63.79	63.39	52	66.84	73.65	66.23	70.59	0	0.39	1.85	0	3.44	6.08	3.04	9.02	5.99	8.42	16.19	18.29	12.2	11.24	8.51	5.05	11.12	15.99	15.31	19.92
779	NO	2.48	4.4	24.81	26.25	27.13	22.81	19.42	13.94	18.52	25.05	22.06	15.25	23.56	18.15	25	23.9	17.68	19.12	25.1	21.21	25.74	37.02	52.98	46.53	31.65	21.57	34.92	27.99	1.55	1.95	4.89	0.34	0.31	1.15	0.36	2.79	2.41	1.67	1.14	3.06	5.04	5.33	3.02	7.65	6.42	18.78	12.54	11.94
780	NO	30.78	39.61	52.65	26.23	27.84	130.9	140.99	149.18	163.56	168.01	138.52	125.76	115.44	108.12	116.5	128.24	107.16	189.76	142.58	140.36	79.06	142.85	154.75	100.92	74.12	84.76	83.18	78.91	0.06	0.09	0.81	2.55	9.33	11.62	9.86	13.36	14.74	15.54	13.96	33.22	28.44	23.08	36.74	19.49	35.89	49.14	34.55	16.61
781	NO	36.86	29.02	32.43	26.09	35.84	31.11	32.54	20.22	30.18	40.12	86.53	84.3	111.21	51.85	85.14	94.58	99.77	139.18	112.44	85.74	102.19	148.83	126.06	186.54	127.08	108.26	100.98	132.37	1.32	3.5	2	4.14	4.39	10.27	8.13	5.32	8.94	16.99	13.18	15.31	20.33	25.24	2.65	10.46	25.06	30.21	18.9	25.99
782	NO	24.78	40.88	32.74	25.98	38.82	40.84	32.6	23.44	12.54	23.82	38.84	89.74	85.05	56.68	42.09	79.21	34.33	53.11	67.46	49.28	56.06	48.87	50.45	60.83	40.12	38.93	25.81	27.36	0	2.2	0.2	0.3	6.7	4.36	9.18	4.32	3.71	8.07	14.76	7.15	4.13	8.09	6.67	17.74	16.37	12.43	20.25	13.5
783	NO	2.94	11.32	11.81	25.95	26.39	21.13	27.72	13.42	21.31	25.23	42.49	24.12	23.77	20.97	45.75	24.08	33.37	37.53	31.05	45.01	31.68	38.28	50.16	41.36	50.6	41.36	42.24	66.88	1.16	1.74	1.16	1.74	4.37	8.63	2.01	3.95	5.06	11.16	5.51	7.14	0	4.02	5.06	7.92	7.92	11.44	1.76	10.12
784	NO	19.34	25.17	30.59	25.93	44.83	65.21	23.84	20.73	30.02	9	139.3	92.32	77.6	70.16	92.81	98.87	88.56	89.87	79.39	77.48	102.3	101.91	99.99	94.74	82.15	114.9	75.6	133.42	0	2.1	0.69	1.74	2.76	7.65	3.97	4.46	4.03	1.59	2.95	2.27	6.28	9.65	5.75	10.31	6.87	16.24	12.63	10.38
785	NO	15.35	11.27	18.25	25.92	32.59	29.41	37.15	38.95	33.61	26.04	34.4	49.06	47.29	51.21	48.58	43.17	32.83	39.18	43.13	15	33.3	59	61.06	73.08	67.44	67.8	80.96	81.12	0	0	1.04	0.78	0.52	1.96	3.27	1.04	2.73	0.39	0.92	0	1.84	1.57	0.39	0	0.34	5.5	5.1	4.56
786	NO	36	10.5	22.5	25.8	94.8	130.8	104.1	211.8	96	106.8	198.9	145.2	136.8	89.7	142.5	133.8	102.3	168.9	153.9	174.9	197.7	131.7	168.6	163.5	117.9	63	156	111.9	0.3	0	0.3	0	0	0.6	0.3	0	0.9	0.3	1.8	4.8	2.7	3.6	10.5	15.6	18	15.6	15	3.9
787	NO	30.6	36.35	22.18	25.7	66.62	73.72	47.19	68.22	71.1	41.5	57.3	67.64	62.92	42.61	100.36	99.58	115.75	189.48	150.88	130.72	127.78	124.06	101.73	104.88	113.21	100.87	69.35	49.4	0.16	0	0.92	0.54	0.8	0	0.7	2.39	2.6	11.77	14.29	19.35	16.05	11.56	16.57	14.72	14.22	15.53	21.12	24.81
788	NO	15.6	17.64	25.11	25.56	29.43	47.67	35.64	48.84	71.34	34.32	28.94	60.32	37.9	46.88	59.06	59.42	51.5	50.18	43.62	42.7	33.26	40.22	46.82	38.86	38.6	41.16	40.32	40.16	0	0.27	0.87	0	3.36	6.94	11.6	7.2	10.16	9.9	19.06	26.8	6.58	8.66	14.66	6.18	13.28	18.14	23.08	18.4
789	NO	4.75	9.88	10.46	25.53	14.5	8.34	10.45	9.08	6.7	9.62	6.88	7.02	10.84	13.54	13.22	12.74	11.8	15.48	11.04	6.08	36.05	40.17	38.27	34.2	40.12	35.94	38.94	27.59	0	0	0	0	0	0	0	0	0.38	0.76	0.38	0	0.76	0	0	2.06	2.22	3.31	3.02	3.65
790	NO	36.96	25.16	37.31	25.49	44.89	85.91	64.36	63.39	57.12	31.65	47.12	27.91	30.33	49.95	55.43	58.05	67.26	70.84	62.1	67.27	66.47	96.56	126.91	83.33	99.69	73.66	78.4	84.72	0	0	0	0.84	0	0	0.86	0.86	3.6	2.52	16.83	14.46	25.15	11.73	11.71	16.19	8.61	22.22	25.16	23.25
791	NO	40.91	60.16	59.19	25.44	28.99	60.43	40.39	50.63	55.96	47.01	19.48	21.81	36.78	33.9	65.46	63.96	60.7	95.28	68.59	49.31	27.59	66.67	61.03	59.85	121.12	84.25	60.73	71.75	0	2.73	5.94	11.28	7.52	3.17	1.21	1.51	0.6	2.26	13.83	16.2	15.36	12.47	10.66	13.91	10.53	20.21	19.15	33.63
792	NO	14.8	18.2	24.95	25.36	30.43	25.04	19.44	18	20.54	14.92	12.45	20.54	21.02	10.18	18.58	9.3	15.95	13.47	12.33	22.19	24.77	68.72	86.51	57.92	69.2	61.73	75.95	76.8	1.79	1.1	0.88	4.53	3.79	1.53	6.42	4.14	3.98	5.57	2.08	1.21	1.21	1.06	4.72	5.28	6.12	16.57	7.07	24.12
793	NO	12.04	17.9	22.2	25.12	22.2	19.8	16.49	31.72	45.08	58.14	65.97	92.46	129.63	95.81	116.38	119.79	114.29	68.31	105.6	100.21	70.89	71.58	129.13	124.97	98.04	83.95	80.31	81.5	0.45	0.06	5.66	8.7	18.64	13.08	14.31	22.11	19.25	20.79	24.75	23.76	18.81	47.19	42.57	19.55	18.42	42.93	30.88	18.14
794	NO	39.24	35.44	20.32	25.12	24.76	26.3	21.02	16.56	10.32	7.54	7.39	9.19	18.35	12.51	19.76	25.74	27.37	40.9	50.5	42.45	43.91	16.96	44.3	40.88	50.58	34.69	39.07	42.04	1.14	2.46	3.46	3.74	1.68	2.52	3.96	3.46	6.45	6.09	3.93	5.01	4.15	6.89	3.32	1.51	1.8	17.99	11.85	23.28
795	NO	39.04	44.66	50.74	25.08	16.14	22.68	27.38	14.42	21.11	23.08	20.48	13.25	19.37	19.88	22.66	29.78	26.64	23.78	18.76	20.5	22.77	23.97	30.88	45.36	30.97	37.61	37.91	53.7	6.54	4.71	6.12	5.86	6.53	10.85	5.06	7.38	7.08	9.48	6.97	8.87	8.92	11.38	5.28	11.05	11	8.83	4.1	5.76
796	NO	24.58	27.53	19.68	25.05	7.68	22.77	18.71	19.32	21.63	42.94	45.13	28.14	50.22	28.06	17.61	34.29	22.15	31.63	25.38	21.79	24.18	25.77	37.36	47.43	67.85	52.02	74.24	66.24	4.89	4.82	3.25	7.6	7.76	11.38	3.87	9.52	3.96	3.34	7.39	5.32	3.83	3.59	3.96	12.43	7.48	19.96	19.66	31.42
797	NO	29.83	32.49	26.98	24.89	18.62	37.05	55.67	49.97	72.39	40.09	0	0	55.28	43.24	39.18	68.9	61.23	55	62.5	63.71	25.05	38.34	66.65	60.02	62.88	76.06	55.57	52.57	0	0	0	0	0	0	0	0.49	0.49	7.84	2.48	3.72	4.93	6.07	7.31	1.28	6.89	4.97	4.67	3.84
798	NO	12.9	28.32	22.9	24.84	72.04	90.44	47.78	52.52	37.45	36.87	10.56	34	16.04	2.8	13.2	22.08	42.68	44.44	26.56	20.28	30.02	62.81	59.54	41.77	97.57	80.69	60.52	83.88	0	3	5.4	9	9.29	3.52	9.6	10.16	0	5.36	12.68	13.6	10.44	15.8	12.32	11.61	16.2	27.36	14.76	85.99
799	NO	18.26	12.18	22.1	24.7	31.28	52.58	57.74	58.3	58.1	39.08	76.86	37.76	22.14	70.81	59.84	63.06	51.79	51.06	45.12	45.5	42.11	45.3	68.32	64.15	73.27	66.47	60.44	61.56	0.26	1.62	1.1	5.34	1.44	13.37	2.31	1.67	5.3	29.73	47.64	30.72	29.69	24.02	13.84	20.41	12.13	14.63	18.1	16.7
800	NO	24.86	25.7	29.04	24.6	34.04	36.71	15.59	10.31	17.94	8.32	14	25.22	27.64	32.85	19.1	19.39	21.42	26.56	28.26	18.56	31.65	5.74	33	35.89	31.91	23.79	24.2	23.38	5.21	0	0.94	0.47	1.7	1.23	1.52	5.5	1.99	1.99	2.46	2.28	0.76	4.27	0	0	0.82	6.46	2.44	3.24
801	NO	12.67	22.69	28.59	24.49	18.38	29.06	36.4	58.22	23.61	26.93	0	45.4	47.13	46.6	51.69	43.84	56.84	79.92	61.77	35.37	44.41	74.76	48.04	59.04	76.28	79.37	75.48	122.85	0	0	1.38	0	0.43	0	5.04	2.24	2.41	8.01	2.8	34.03	20.46	20.16	10.5	6.86	7.69	10.89	11.65	28.23
802	NO	34.78	33.45	54.44	24.46	41.97	74.35	112.94	80.81	54.31	47.99	55.65	51.11	53.77	42.47	43.01	49.55	46.39	53.74	50.51	53.62	40.26	46.96	51.46	53.5	57.32	60.88	56.64	71.64	0	1.11	1.11	1.05	0	0.35	0.47	1.29	1.27	0.94	7.98	9.3	8.12	6.19	7.25	3.68	5.34	7.78	11.8	13.04
803	NO	48.09	48.93	39.42	24.39	83.91	133.65	105.09	80.97	59.88	55.11	56.83	35.21	86.95	32.46	48.75	43.55	57.11	32.89	75.77	58.57	96.58	79.55	103.55	129.97	99.81	108.34	111.84	146.45	7.02	2.79	0.45	0	0.45	1.01	0.43	0.86	15.66	4.05	2.48	9.63	5.99	11.38	6.08	4.87	4.67	21.62	21.01	17.18
804	NO	23.51	21.29	29.25	24.37	28.07	60.87	72.86	39.23	34.81	18.32	51.63	53.02	53.76	60.59	58.24	47.45	45.02	67.1	84.72	78.02	71.48	73.46	77.91	73.35	84.08	101.77	131.84	118.24	0	0	0	0.22	29.21	2.97	1.13	2.55	2	3.03	6.85	4.67	6.02	3.71	5.63	5	3.96	7.6	8.2	9.7
805	NO	20.57	15.34	27.36	24.35	24.71	37.97	33.65	28.11	56.95	61.46	33.73	15.7	13.33	35.11	101	87.98	41.48	138.99	80.6	87.48	84.93	94.44	70.07	66.98	58.32	146.15	97.07	76.76	1.83	1.23	0	0.7	0	0.53	0	0.44	1.22	2.71	2.49	1.88	0.66	1.22	3.05	1.64	4.59	5.67	6.59	5.17
806	NO	37.12	54.4	48.48	24.34	36.24	53.48	57.12	69.76	54.78	54.34	41.66	46.24	56.94	39.31	62.88	79.36	47.7	50.72	52.78	68.88	61.29	50.83	38.63	28.16	38.12	39.53	41.49	39.18	6.4	0	30.82	10.12	11.04	14.35	5.28	25.52	30.63	32.48	36.82	11.55	13.71	33	38.66	33.14	16.44	15.72	15.63	25.08
807	NO	14.7	19.61	12.34	24.28	19.83	31.49	12.41	15.69	13.79	12.04	10.52	13.35	14.73	13.99	16.96	16.68	13.53	12.18	11.38	11.14	15.94	26.27	26.68	31.9	33.87	38.59	30	33.38	0.55	0.03	0.09	0.15	0.06	0.15	0.94	0.45	1.79	1.02	2.65	0.45	0.45	0.6	2.2	1.56	1.73	7.88	4.51	5.4
808	NO	22.56	21.83	27.41	24.16	23.4	17.29	9.81	19.91	20.73	12.65	27.8	29.19	25.97	22.72	34.74	45.64	32.1	30.7	27.63	52.57	27.62	59.08	66.77	84.83	108.62	122.09	102.45	110.14	5.06	1.17	1.77	0.89	0.9	0.28	3.91	3.63	2.64	0	2.16	1.17	0.33	0.89	2.11	2.57	2.34	4.87	7.53	12.32
809	NO	49.16	43.82	48.88	24.15	74.1	59.12	28.17	54.97	39.11	46.82	77.68	41.88	40.03	54.91	36.24	61.47	34.07	60.4	57.73	73.01	92.33	117.5	82.34	97.5	64.51	114.46	108.31	129.02	0	0	0.11	0.64	0.22	0	0.74	0.26	0.3	0.41	0.85	3.48	3.04	5.37	3	10.17	11.24	9.76	12.02	15.84
810	NO	48.84	31.7	23.2	24.09	35.78	111.66	93.88	141.92	86.86	35.03	94.14	95.68	84.72	58.64	48.96	102.2	74.16	100.88	80.48	67.88	60.89	112.59	156.58	123.54	134.48	108.97	89.53	91.71	1.04	0	2.66	2.2	1.1	4.82	6.8	4.9	5.78	3.76	11.84	3.92	10.08	14.92	17.6	10.16	16.56	16.18	13.81	19.66
811	NO	8.32	13.8	11.16	24.04	20.88	35.6	44.2	14.56	26.48	23.52	59.74	36.97	131.01	60.02	35.56	34.21	30.58	41.53	41.73	49.64	49.46	56.19	72.41	78.98	105.56	47.25	78.27	90.77	2.08	7.84	1.04	2.08	3.04	1.28	3.98	9.93	2.98	2.44	4.04	5.23	3.54	5.34	7.53	14.53	23.66	19.69	16.21	11.32
812	NO	8.33	24.5	21.56	24.01	30.38	67.13	51.94	165.13	168.56	118.09	22.77	27.46	55.75	43.07	42.73	35.61	28.6	33.2	44.54	39.84	36.66	83.01	76.53	42.81	55.71	33.03	32.82	43.32	0.49	0	31.36	43.12	38.71	8.25	7.09	11.87	6.1	2.31	7.59	6.41	4.04	4.99	2.99	6.36	27.57	50.61	27.96	18.93
813	NO	19.46	19.16	36.82	24	34.48	72.2	65.7	56.5	58.54	48.58	168.24	135.19	168.64	144.14	123.5	124.88	61.35	93.27	97.35	115.15	110.72	127.12	83.16	99.31	92.7	112.64	162.02	90.19	0.32	1.56	2.66	0	2.34	2.16	1.66	3.84	5.85	5.92	10.96	8.89	17.9	16.01	9.65	18.63	13.31	12.75	12.44	25.91
814	NO	9.34	16.47	16.15	23.85	26.73	13.37	9.72	9.88	14.9	10.3	2.34	20.86	18.31	16.11	22.04	19.04	20.45	19.95	20.9	23.97	15.7	22.52	37.46	35.24	38.7	38.68	51.44	55.68	0	0.9	1.02	3.76	5.42	4.03	6.87	4.42	5.55	6.21	7.4	8.24	9.49	9.6	11.42	0.48	2.08	4.04	5.56	10.68
815	NO	8.14	18.84	24.76	23.75	18.02	27.35	22.84	20.17	17.85	18.4	19.65	16.04	12.4	24.47	55.61	73.16	39.92	33.76	35.78	34.1	59.63	60.25	43.86	44.96	33.68	34.11	58.6	48.95	0	0.51	0.17	0.17	2.22	2.28	0.85	1.27	0	8.28	6.25	7.98	5.32	4.94	5.66	5.83	9.04	9.3	9.64	11.2
816	NO	29.59	17.11	30.54	23.73	49.67	72.06	60.5	41.89	47.36	66.25	89.03	58.01	58.11	64.3	74.08	48.37	48.6	107.91	96.69	74.07	62.79	78.18	85.53	98.7	91.17	91.29	112.93	91.87	0	0	0	0.44	0.81	4.57	1.21	1.68	5.21	3.26	2.05	8.27	3.16	7.53	2.42	4.35	6.24	10.74	7.56	11.88
817	NO	18.9	22.28	15.95	23.61	13.31	7.16	15.36	17.17	24.98	16.49	13.96	25.22	17.64	24.71	24.23	19.77	20.05	23.82	24.41	19.68	28.7	32.86	43.77	45.38	40.74	41.15	46.87	74.05	2.85	1.76	6.29	5.69	0.88	6.8	12.1	7.32	6.86	4.62	6.37	7.86	5.34	7.36	2.26	9.15	8.25	13.84	13.16	15.09
818	NO	44.76	23.23	24.43	23.54	19.95	50.53	29.51	30.55	35.72	38.22	86.29	118.29	74.65	41.45	45.45	65.52	30.77	41.72	51.34	27.03	40.57	65.74	74.56	78.2	80.4	78.84	98.44	125.96	0	0.37	0	2.33	4.4	3.94	4.8	8.7	10.56	14.86	18.36	10.79	6.92	7.07	11.53	4.84	3.84	46.4	31.88	66
819	NO	21.06	21.73	22.36	23.43	17.5	25.21	39.6	30.59	55.99	26.25	31.4	60.85	40.3	48.05	46.4	55.75	78.4	64.8	60	75.95	73.5	93.21	75.62	43.24	59.9	61	54.38	47.72	0	0	0	1.78	0	2.4	4.95	3.6	12.15	8.9	24.05	23.5	25.05	25.05	22.5	24.5	20.61	20.68	17.3	20.25
820	NO	48	25.14	13.94	23.43	29.09	48.23	49.41	60.01	79.28	49.26	19.24	44.64	44.04	28.43	27.04	37.45	17.89	38.86	46.76	48.36	40.08	76.59	102.02	95.86	62.35	41.56	55.89	50.93	0.1	0	6.4	11.89	9.08	0	4.6	6.52	3.72	3.96	5.48	7.49	10.8	6.22	7.11	3.65	28.41	23.8	33.04	13.91
821	NO	25.16	24.67	26.95	23.36	16.7	32.05	38.77	42.31	42.83	44.47	44.8	28.01	32.83	24.51	33.53	41.05	36.25	36.77	34.46	41.67	67.85	59.7	74.95	68.05	67.01	64.88	67.44	54.29	0	0	14.5	5.5	7	9.43	2.84	8.9	9.77	21	18.13	12.21	11.77	18.46	15.72	17.82	13.96	30.95	20.42	26.54
822	NO	31.29	40.38	39.36	23.32	20.42	34.75	41.51	63.92	61.19	66.93	78.72	65.07	51.75	53.07	78.9	100.41	69.18	98.1	72.09	59.46	94.07	102.21	134.97	142.9	178.73	228.21	163.25	145.38	0.69	0	0	4.14	2.07	8.67	4.83	7.59	7.62	4.83	8.31	6.96	1.74	1.38	1.41	7.22	13.35	39.2	37.46	39.89
823	NO	9.86	5.8	33.64	23.2	80.62	37.7	55.68	24.36	23.78	35.38	47.56	45.24	99.76	78.3	109.04	92.22	70.76	73.66	90.48	102.08	102.66	176.9	94.54	92.8	109.62	77.14	88.16	46.4	0	0	0	0.58	1.74	1.74	2.32	3.48	24.94	64.96	32.48	17.98	23.2	19.14	16.24	8.7	38.86	12.76	18.56	15.66
824	NO	9.15	17.1	41.46	23.16	42.36	41.58	34.14	73.95	39.42	14.64	49.8	51.96	54.63	14.16	19.8	78.36	44.31	76.14	61.23	27.96	66.75	54.06	74.52	69.11	104.93	54.93	65.6	65.9	0.54	0	1.38	0.54	0.27	0	0.96	0.99	0	0.48	8.64	15.36	9.6	12.96	4.8	11.52	21.12	7.2	30	21
825	NO	22.99	29.47	20.52	23.05	49.42	50.95	39.66	31.46	32.52	71.06	62.05	56.8	53.85	53.47	49.9	63.95	22.93	68.2	38.55	49.2	35.49	58.08	86.28	75.63	64	61.54	59.72	40.4	0.45	0.66	0.6	1.05	7.53	7.8	4.38	2.7	3.75	4.16	5.84	4.63	5.85	9.05	8.28	17.2	18.84	23.18	15.28	14.22
826	NO	8.2	37.97	33.51	23.01	83.97	112.05	89.52	51.69	65.85	94.35	100.92	77.54	137.05	72.34	104.3	73.58	52.07	67.22	52.08	56.64	66.27	68.75	86.64	87.8	82.42	58.28	68.36	56.3	1.12	5.34	1.31	1.38	0.1	0.32	8.65	4.3	2.31	4.18	8.25	5.42	13.97	13.7	12.26	18.2	12.3	12.24	14.94	13.16
827	NO	28.1	22.1	38.49	22.82	38.56	82.16	77.2	67.44	37.78	54.67	48.05	54.38	96.65	99.63	99.27	61.21	62.11	55.17	53.67	70.51	122.07	123.8	73.71	69.28	62.88	61.31	83.05	79.49	0	3.15	0.17	0.09	1.33	3.47	1.84	6.54	9.69	19.61	20.01	12.81	12.19	10.13	12.26	10.01	14.74	11.75	13.37	14.54
828	NO	12.6	11.7	10.5	22.8	11.4	74.1	56.4	32.1	32.1	28.2	42.06	84.52	79.82	56.32	67.4	64.84	62.72	70.4	95.78	86.8	89.33	126.25	99.8	77.78	78.41	74.42	85.24	62.86	0	0	0	0	0	0.38	1	2.24	4.82	10.08	16.04	8.12	10.74	11.26	7.86	15.06	19.79	23.52	28.56	16.43
829	NO	14.02	19.33	24.53	22.46	18.28	39.39	34.78	17.41	20.23	26.32	30.7	60.94	47.62	48.48	61.86	42.72	42.76	50.06	60.92	71.44	63.73	94.39	79.98	69.7	78.07	116.38	86.74	74.16	0	4.7	0	0.94	4.7	8.46	13.3	15.46	21	28.6	12.78	15.68	19.86	22.54	23.82	22.68	21.45	29.5	33.5	33.35
830	NO	6	7.2	12	22.4	20.8	6	5.6	4.4	3.2	2	6.8	13.2	10	4.8	7.2	8	4.8	6	6	8.8	6.6	5.1	11.1	16.2	15.9	20.4	17.4	13.2	2.4	0	0.4	0.4	0.4	0	2.8	2.4	1.2	3.6	0	0.4	0.4	0.8	0.4	1.2	1.5	2.7	2.4	1.2
831	NO	17.4	21.45	23.92	22.28	39.86	87.47	99.68	43.08	68.55	83.89	95.05	70.9	76.31	86.77	84.51	53.94	32.06	47.32	53.44	42.36	44.45	55.44	63.72	50.19	48.23	38.36	53.27	44.84	0.78	2.24	2.39	0	1.12	0	0.76	0	1.14	6.14	7.71	1.9	4.52	5.79	5.83	5.78	1.53	5.91	7.47	7.56
832	NO	16.5	18.64	22.9	22.12	24.18	17.79	19.5	20.85	22.99	26	49.51	35.33	47.59	20.19	28.48	16.96	23.34	20.66	30.84	19.34	17.76	48.44	44.64	51.28	44.78	39.44	36.88	42.6	0	2.06	0	0.33	1.2	5.22	5.5	2.56	2.65	4.14	4.17	7.93	9.74	9.45	7.93	9.86	9.72	14.2	11.94	9.3
833	NO	36.28	12.84	18.22	22.1	45.82	51.41	89.49	33.44	44.34	47.48	52.03	58.04	66.51	34.88	77.89	42.43	76.01	70.54	32.18	35.53	41.43	46.12	54.95	72.53	47.22	54.9	75.61	75.31	0	5.82	1.94	2.91	1.94	1.94	3.13	2.91	2.27	0.88	5.62	9.28	8.75	10.58	8.97	10.17	23.52	25.33	25.57	5.45
834	NO	9.57	20.01	19.87	22.09	21.22	18.61	29.06	25.89	22.95	13.71	118.79	104.32	131.88	84.07	79.72	38.35	71.89	47.17	67.13	73.97	48.06	94.61	84.48	101.4	80.01	73.54	45.48	54.71	1.9	0	1.64	1.51	0.82	4.7	9.4	9.4	9.4	4.7	6.15	15.84	10.85	11.43	10.56	12.6	13.31	8.33	12.04	16.79
835	NO	41.16	39.2	26.95	22.05	73.99	57.82	46.55	46.55	52.92	56.35	85.54	51.7	48.88	45.12	32.9	71.91	112.8	113.74	121.26	109.51	83.79	49.49	104.37	118.09	134.26	95.06	86.24	73.01	0.49	0	1.47	2.45	4.9	0.94	1.88	5.64	1.88	1.88	9.4	24.91	24.91	5.64	4.7	11.27	10.29	20.58	24.01	15.19
836	NO	21.87	16.68	13.92	21.67	26.13	33.51	40.45	26.2	18.51	16.36	27.22	20.92	32.64	11.29	20.59	8.84	11.19	14.75	8.83	7.96	11.82	51.43	62.61	61.11	74.58	59.94	54.84	60.88	2.22	0.72	1.8	1.91	0.76	3.5	2.83	4.09	1.34	3.63	1.57	2.81	4.31	2.09	1.57	3.76	5.42	6.01	25.77	6.05
837	NO	9.99	10.36	6.66	21.46	20.72	11.84	7.77	7.77	10.36	6.66	7.98	7.84	9.46	4.6	16.14	14.16	8.18	11.32	10.7	10.86	10.2	25.37	25.71	33.12	17.34	21.71	19.4	24.09	0	0.37	0	0.74	1.11	0.6	0.88	1.78	1.48	0.44	0.44	1.04	0.44	0.6	0.74	1.36	1.7	8.16	3.74	14.83
838	NO	21.69	19.62	11.58	21.27	31.11	40.45	27.61	9.7	17.41	23.51	22.99	19.76	27.11	15.29	23.24	25.28	27.06	36.93	37.56	30.9	27.28	65.64	66.04	78.44	76.08	101.96	138.84	90.96	0.73	2.01	0	1.46	0	0	0	0	0.2	0.73	2.96	1.17	2.12	2.85	2.96	3.12	22.52	16.44	10.6	9.44
839	NO	13.28	17.42	17.29	21.08	18.16	20.39	26.01	24.84	39.24	20.37	21.02	20.3	65.25	33.26	51.09	22.18	25.17	30.86	20.44	31.04	68.56	38.87	63.45	50.02	98.37	50.28	66.05	100.79	15.41	8.58	14.95	4.14	9.05	9.59	5.27	8.74	10.92	4.8	11.01	6.09	3.28	1.64	10.05	11.37	20.57	18.12	20.07	16.26
840	NO	22.78	3.42	32.02	20.74	55.82	136.12	29.08	35.98	36.06	33.92	43.16	42.68	58.88	34.85	39.99	24.87	21.78	32.38	37.57	21.22	49.14	43.56	39.94	42.96	26.32	56.14	50.22	79.52	1.6	0	0.76	4.8	0	4.35	2.72	4.43	3.92	5.37	2.38	3.23	6.66	4.29	4.95	10.38	10.64	11.18	21.72	8.96
841	NO	23.1	10.05	15	20.73	68.13	121.23	77.46	155.58	73.35	108.33	181.59	136.62	103.08	85.32	121.5	126.78	98.13	138.84	143.34	164.94	171.87	103.02	146.91	130.35	94.74	64.8	130.35	100.89	0.18	0	0.18	0	0	0.36	0.18	0	0.54	0.18	1.08	14.88	1.62	11.16	11.55	10.86	10.8	17.61	13.5	9.84
842	NO	24.39	19.24	45.99	20.7	27.36	77.15	102.74	101.55	93.49	77.98	51.28	48.76	10.98	71.46	75.04	86.87	68.98	83.29	78.09	58.59	27.52	76.11	84.56	60.18	55.46	69.38	51.99	88.91	2.82	9.87	6	13.63	5.53	6.16	6.4	0.24	15.7	12.94	13.14	14.38	16.68	25.47	20.6	8.48	28.99	21.03	32.36	32.28
843	NO	26	30.04	31.73	20.56	31.62	35.57	24.89	17.45	21.85	7.9	54.88	20.34	14.9	13.32	29.54	24.14	15.8	23.46	36.08	31.56	39.1	52	44.86	75.48	80.12	45.1	76.24	79.5	3.95	5.92	7.28	3.63	1.36	12.68	2.72	9.02	16	5.64	8.56	3.62	9.92	7.22	7.9	12.38	10.06	9.76	14.72	9.24
844	NO	19.08	8.03	23.98	20.55	5.42	8.48	6.92	6.77	3.11	6.46	10.79	14.85	18.93	15.95	13.93	21.44	17.11	18.97	14.46	14.09	9.4	7.76	14	14.56	17.6	14.48	14.04	33.52	0	0.92	3.84	1.15	4.84	4.89	1.94	1.81	3.71	3	2.72	4	4	4	2.21	0.32	0.16	0.88	0.64	3.04
845	NO	13.72	26.36	18.8	20.4	7.52	30.42	26.96	12.76	10.65	3.26	38.03	18.79	32.38	20.67	34.38	37.81	18.79	48.16	18.08	16.91	29.34	15.08	19.56	23.9	13.76	17.1	42.06	103.24	0	0	0	0	0	0.62	0.62	1.24	0.62	0	0.23	0.23	0	0	4.57	0.88	0.22	9.68	8.24	3.44
846	NO	14.43	11.38	19.65	20.29	26.41	23.68	14.38	8.37	14.88	11.52	23.86	17.76	14.02	12.31	15.98	14.65	15.03	23.14	20.32	19.34	15.93	45.93	47.75	64.09	61.85	70.57	77.52	80.97	0.64	0.16	0.16	0.48	0	1.16	1.8	1.46	0.96	1.28	1.71	1.92	3.34	5.46	2.7	1.62	1.99	4.39	7.38	7.41
847	NO	31.69	20.7	23.93	20.13	35.1	47.64	54.66	40.03	26.29	36.08	24.21	27.13	36.08	5.17	23.05	23.94	11.96	21.48	20.02	26.08	30.99	43.71	62.82	78.06	99.75	62.58	78.42	102.12	2.16	3.72	4.46	2.42	2.75	10.04	9.57	14.59	1.41	5.75	6.43	7.11	9.2	8.05	6.43	11.43	13.56	15.48	25.08	16.59
848	NO	1.98	27.63	18.66	20.01	15.54	21.06	32.1	14.94	16.8	12.96	21.65	23.15	25.87	21.97	16.34	23.39	15.75	18.67	20.83	16.16	14.18	48.17	33.74	40.39	22.9	31.34	31.05	43.95	3.48	6.66	8.58	3.84	7.26	11.94	8.17	10	14.55	9.7	13.47	8.36	22.47	13.14	17.09	19.03	14.02	15.06	3.65	14.28
849	NO	22.77	19.88	24.18	19.84	19.2	30.51	21.07	19.97	17.43	29.97	26.34	35.52	33.53	20.7	41.71	26.86	22.5	22.41	41.73	27.25	33.29	61.45	57.2	75.74	59.22	56.09	46.74	63.88	4.73	2.83	2.93	3.11	5.32	9.23	7.16	6.81	4.74	5.35	5.84	6.26	3.59	4.83	9.34	11.19	4.78	11.51	12.39	10.44
850	NO	18.91	11.52	10.3	19.64	50.73	86.96	84.36	49.43	114.64	63.78	82.64	107.56	101.54	74.91	139.24	137.4	124.02	140.09	121.93	40.63	139.39	166.31	121.05	131.8	80.29	92.95	82	75.9	1.11	0.22	0	1.88	6.4	3.89	11.54	9.05	10.17	5.19	31.86	13.33	10.12	9.1	1.17	8	9.04	15.39	30.87	18.85
851	NO	21.47	21.89	22.46	19.39	16.79	25.8	32.2	29.92	22.52	22.93	27.05	29.71	33.95	24.32	40.56	34.81	22.72	27.53	17.52	24.42	37.36	86.84	63	81.2	76.55	87.67	69.01	89.53	4.31	11.55	12.83	14.21	14.55	10.61	9.78	9.43	4.08	12.02	5.28	7.54	7.99	8.03	5.84	9.29	10.22	7.05	16.13	7.91
852	NO	13.93	12.11	29.33	19.34	22.04	29.94	17.87	4.9	9.14	16.1	21.39	38.7	28.83	21.19	28.88	36.09	27.77	27.86	42.44	26.92	29.56	63.92	73.32	96.33	106.14	104.42	119.9	120.8	5.39	2.94	2.94	3.43	3.5	1.76	0.76	2.15	7.5	3.5	4.13	3.5	2.76	3	2	4.34	5.35	8.47	10.66	16.58
853	NO	17.09	8.79	16.8	19.16	18.41	19.44	12.88	17.21	20.53	15.58	7.44	16.88	5.12	21.6	24.64	28.64	26.64	26.8	28.88	33.04	12.83	30.42	47.16	58.28	62.05	42.57	56.77	66.69	0	0.58	0.58	0.29	0.29	0.96	0.96	0.64	0	2.56	2.24	1.92	1.2	0.8	2.24	1.33	1.51	4.8	9.33	12.88
854	NO	11.62	14.48	12.46	19.04	43.9	46.9	16.54	27.1	27.76	19.44	45.95	61.55	46.44	58.04	61.89	43.75	49.16	56.87	47.01	60.31	30.93	38.88	41.16	48.18	50.39	42.54	50.04	45.6	1.6	0.76	1.14	2.46	2.94	10.17	8.87	7.39	10.61	11.79	6.16	11.35	14.9	8.16	13.64	12.82	14.79	11.58	12.16	19.87
855	NO	19.97	24.66	24.61	18.81	21.55	44.74	18.78	24.69	30.4	25.62	46.3	35.31	44.01	37.28	69.67	58.2	61.92	73.65	72.81	66.46	73.78	104.6	59.8	56.72	122.72	92.76	88.62	79.7	0	0	0	0.4	0.48	0.28	0.42	1.03	0	0	2.45	3.06	2.81	1.76	2.24	4.72	10.74	1.54	4.74	2.02
856	NO	1.4	3.78	5.6	18.76	16.24	18.9	6.16	5.74	9.66	9.38	10.4	12.4	6.8	12.8	14.8	12.4	6.8	14.2	13.6	15.2	9.8	16.6	17	15	15	15	8.4	9.4	0	0.28	0.56	0.7	0.42	0.4	0.6	0.2	0.4	1	0.4	0	0	1	1	1.2	0.6	1.2	0.4	0.4
857	NO	5.85	15.6	9.36	18.72	17.55	32.5	17.03	20.8	33.67	0.52	15.84	13.86	20.46	25.08	21.78	17.82	16.5	19.8	17.82	27.06	23.1	27.72	28.38	28.38	33.66	33.66	30.36	33.66	0.65	0.26	0.13	4.16	0.13	1.32	2.64	1.32	2.64	1.98	1.32	2.64	1.32	2.64	0	7.92	3.3	11.88	11.22	23.76
858	NO	35.11	23.1	28.55	18.68	78.57	97.75	69.23	172.54	105.71	94.69	188.19	136.5	156.57	79.95	129.33	130.83	88.41	127.26	116.64	133.11	140.54	109.18	130.76	126.58	86.98	54.6	118.96	96.18	0.18	0	0.26	0.16	0.16	0.36	0.18	0.33	0.54	0.27	1.41	3.06	1.8	3.63	7.05	12.16	14.8	13.04	17.96	8.5
859	NO	17.12	16.94	26.37	18.67	28.92	45.45	33.19	49.27	28.29	18.96	39.98	28.64	31.5	19.7	32.56	28.64	23.72	37.66	39.26	38.4	27.73	42.79	46.11	51.18	64.02	53.54	58.26	73.55	0	0	0	0	0	6.98	4.86	4.14	1.56	10.2	14.64	15.88	19.58	14.5	24.88	19.96	9.54	9.13	14.21	16.94
860	NO	28.64	30.92	24.8	18.54	18.28	65.99	62.14	44.14	25.06	26.49	63.13	58.97	58.78	57.81	51.65	44.39	36.79	54.75	74.57	79.15	65.66	88.82	85.3	102.53	79.7	66.58	54.12	84.63	1.01	2.54	1.4	2.77	0.96	4.52	1.93	2.28	4.25	2.51	18.8	10.27	11.31	26.02	13.72	9.84	24.65	10.73	16.72	16.45
861	NO	6.7	8.07	10.56	18.09	17.26	20.93	18.88	10.3	16.01	12.38	19.19	20.21	32.75	29.42	25.45	25.03	26.21	35.17	31.07	24.61	41.66	53.52	37.94	48.87	40.37	11.78	38.63	36.86	0.58	3.11	0.9	0.71	0	0.38	0.19	1.9	1.59	1.65	1.72	1.65	0.64	4	2.48	4.08	5.34	8.92	6.19	7.43
862	NO	26.11	25.09	20.4	18.02	21.05	26.78	17.39	16.6	7.71	14.2	16.33	20.85	15.69	12.08	25.26	17.71	14.41	18.04	23.54	19.55	22.36	72.07	45.33	43.18	56.07	55.08	28.95	49.9	4.58	8.08	5.7	5.47	3.75	8.12	10.41	5.66	5.05	8.6	5.3	6.41	5.16	4.8	7.61	9.21	9.7	9.76	16.33	8.71
863	NO	13.4	15.78	30.76	18	42.44	61.42	24.24	42.04	36.36	21.18	43.26	44.36	51.59	49.47	66.26	74.4	31.86	36.38	42.86	39	36.27	45.79	46.69	53.12	39.7	42.65	45.57	42.16	4.4	3.68	12.52	2.44	0.96	1.16	8.11	8.11	9.12	12.45	17.97	6.46	7.21	9.41	9.3	10.06	8.35	17.37	11.98	8.26
864	NO	17.26	16.22	18.54	17.96	18.3	27.56	24.52	29.96	32.2	32.42	13.68	14.03	13.27	7.86	18.89	19.96	6.62	14.29	12.32	11.21	9.79	17.95	22.03	30.19	13.97	14.82	18.87	28.13	2.27	2.93	1.76	2.27	2.42	0.58	0.38	0.58	0.29	0	0.19	0.29	1.73	0.58	0.38	0.68	2.03	9.14	4.64	0.63
865	NO	36.61	31.99	33.23	17.95	21.36	37.61	22.53	24.63	21.96	16.9	48.9	42.66	88.52	15.3	86.46	47.65	33.95	77.88	63.93	53.06	53.19	87.93	124.59	126.63	91.47	102.06	83.79	78.81	0	0.07	0.07	0.49	2.03	3.19	1.59	1.67	1.75	3.45	4.84	5.78	3.62	4.97	2.6	5.28	7.71	11.82	32.13	9.45
866	NO	11.22	5.04	7.84	17.92	24.28	23.4	26.04	8.64	21.6	14.85	12.13	12.71	23.47	14.4	11.43	6.12	6.6	28.82	16.58	15.62	25.94	43.44	25.81	23.5	36.86	34.95	35.37	27.75	2.61	3.78	0	0	2.61	0	0	3.11	0.62	2.2	1.1	1.17	2.2	5.02	1.41	4.08	4.83	5.1	2.1	15.93
867	NO	4.52	11.36	9.73	17.77	14.87	16.07	25.8	9.56	15.43	16.17	19.06	14.18	15.86	12.23	20.74	18.69	21.77	21.87	17.74	28.61	23.37	34.02	54.09	53.29	56.35	51.34	45.21	56.57	0	1.3	0.26	0.26	1.87	3.69	0.98	2.34	2.26	4.82	4.11	2.86	0.88	1.96	2.26	5.73	6.03	10.31	4.69	9.68
868	NO	21.87	17.08	15.76	17.57	13.24	28.52	7.8	6.01	9.4	23.28	17.92	30.76	31.5	40.08	38.25	40.43	37.35	52.32	64.25	56.36	64.38	60.03	62.06	61.19	80.62	90.19	111.65	59.45	0	0	0.34	0.34	0	0.33	0.33	0.66	0	0.66	3.68	2.48	3.06	2.73	3.02	4.35	4.06	6.67	5.22	3.19
869	NO	15.51	32.05	56.77	17.52	15.62	35.76	30.53	20.56	38.88	19.74	45.94	56.87	37.21	24.39	35.94	42.14	42.9	37.21	42.84	38.4	35.74	76.65	69.2	55.77	97.7	138.15	193.77	171.91	2.31	1.26	3.04	6.33	1.94	4.74	3.47	5.91	7.98	6.5	7.03	7.37	6.97	6.42	5.15	3.97	7.59	11.25	3.08	16.32
870	NO	11.84	25.27	16.53	17.5	42.66	41.09	26.68	25.41	30.95	14.31	32.49	32.73	53.78	55.41	72.22	76.3	51.51	62.65	63.64	78.31	87.07	108.45	58.31	67	79.6	56.13	65.19	74	0	0.21	0	1.42	1.42	2.06	0.52	4.92	3.02	3.32	6.96	11.68	14.57	9.04	17.53	35.16	29.46	14.77	7.31	8.12
871	NO	25.13	16.5	20.96	17.44	28.52	55.02	44.59	44.21	48.83	37.54	75.03	112.45	64.24	81.45	85.13	90.58	54.39	96.03	74.78	75.02	70.59	54.74	110.08	96.11	102.69	93.57	89.46	96.78	0.64	0.82	0.82	1.64	0	8.87	2.17	3.44	7.24	15.29	27.9	17.77	25.75	13.12	6.3	3.34	6.83	16.49	22.93	24.98
872	NO	33.21	20.08	20	17.37	21.96	11.85	31.5	20.19	7.86	10.44	26.88	16.26	14.01	29.32	22.24	20.99	17.04	14.01	13.43	16.26	15.92	45.41	46.99	53.95	47.2	38.62	13.34	33.9	1.77	2.13	0	0.48	1.95	3.09	3.72	1.71	7.94	5.14	3.66	3.74	0.99	0.99	2.39	4.71	5.13	0.66	9.27	0.33
873	NO	31.23	33.21	42.54	16.99	54.42	107.77	58.94	61.65	53.9	31.97	50.76	31.32	35.42	72.21	82.41	86.36	83.57	102.04	84.72	91.05	104.7	85.2	88.38	86.37	88.74	83.03	81.35	83.99	0	0.64	0.64	1.92	0	0.64	0	0.64	3.93	5.26	18.1	17.39	13.09	15.89	16.9	18.82	9.55	11.98	14.99	17.39
874	NO	50.96	79.42	66.48	16.83	37.5	36.75	25.01	25.27	40.76	28.57	69.8	67.5	67.59	60.21	35.22	69.79	39.73	78.82	55.95	40.53	31.79	69.23	57.82	73.5	50.12	64.75	56.56	76.16	0	0	0.35	1.21	0.7	0.88	0.72	1.08	0.82	0.77	0.35	1.28	3.22	3.33	1.8	2.28	3.78	6.23	16.59	24.78
875	NO	29.06	21.24	10.8	16.8	27.2	28.4	49.2	43.2	37.2	38.4	29.85	34.6	43.2	47.2	27.75	68.1	36.45	52.05	50.85	68.7	46.4	76.72	67.2	71.84	51.3	60.16	49.32	58.9	0	0.8	0.8	0	1.6	5.25	0.95	0.3	3.5	0.9	17.75	7.35	6.3	4.9	7.35	1.84	6.7	4.14	5.68	0.92
876	NO	29.51	28.87	29.82	16.68	27.5	67.02	58	64.33	52.05	14.16	66.78	46.05	77.94	78.02	45.16	72.18	59.32	87.44	74.84	65.39	101.78	121.37	92.21	98.91	115.99	74.64	119.68	100.26	0	0.26	1.67	1.85	1.31	3.01	7.14	1.77	7.53	7	9.7	15.16	17.35	16.9	9.7	23.95	16.21	16.86	6.86	20.26
877	NO	33.02	36.4	29.9	16.51	3.9	20.41	18.33	9.88	18.85	12.74	23.4	12.8	8.5	23.35	17.17	21.86	10.17	19.81	7.56	6.61	30.73	28.35	24.22	25.13	20.37	28.35	23.1	20.37	0	0	0	0	1.04	1.26	0.14	0.83	6.76	7.98	8.52	7	8.8	4.73	1.79	14.84	10.01	10.5	7.98	13.51
878	NO	20.03	20.35	13.02	16.49	16.44	17.53	19.76	25.17	22.7	26.45	39.83	43.19	43.21	44.36	51.03	59.97	56.62	52.88	71.26	52.45	60.78	69.59	76.06	78.68	89.52	73.88	51.47	93.88	3.17	8.2	12.01	10.86	8.47	11.06	8.45	12.26	12.23	13.87	11.66	14.43	19.35	18.14	14.58	18.33	15.72	5.81	10.29	20.47
879	NO	0	0	11.2	16.1	2.8	7.35	18.2	7.35	13.3	9.8	8.05	4.55	11.9	15.4	14.7	15.05	14	15.05	19.95	15.75	15.4	29.05	52.5	27.65	19.6	34.3	37.8	27.3	0	0	0.35	0	0	0	0.35	1.05	2.1	1.05	0.7	2.8	8.4	7.35	4.55	5.25	6.65	21.35	11.55	9.45
880	NO	11.34	9.99	23.76	15.93	11.34	15.93	21.87	23.49	27	15.66	3.22	10.2	6.47	6.48	6.03	6.96	16.74	15.8	19.98	7.44	24.84	25.28	36.5	32	37.24	38.07	49.27	40.11	0	0.27	0	3.24	4.86	0.46	1.86	2.79	3.25	1.86	1.86	6.51	8.37	0	3.72	9.66	7.59	23.57	16.56	19.36
881	NO	13.37	20.67	21.1	15.83	8.39	20.84	24.77	19.73	18.07	12.05	14.98	23.2	18.72	17.32	19.19	18.28	15.18	31.64	29.17	22.37	16.57	69.63	59.95	71.22	61.35	47.63	77.91	67.92	0	2.67	1.59	1.32	2.05	0.85	0.66	1.42	6.04	3.09	3.81	3.34	4.7	4.64	0	5.62	2.63	2.6	3.35	6.23
882	NO	28.51	15.23	31.54	15.83	15.11	42.61	40.18	43.57	66.34	18.75	29.28	96.82	187.14	234.76	135.7	130.26	121.48	127.44	107.6	55.86	125.2	115.7	67.88	60.66	63.32	55.64	48.42	81.42	0	0	0	0.61	0.61	1.96	1.96	3.2	4.64	8.04	4.22	19.52	26.96	19.52	8.78	26.94	36.18	5.7	13.4	17.54
883	NO	45.64	51.22	70.2	15.76	39.94	146.32	154.08	165.8	183	192.5	157.4	150.5	140.98	135.22	156.85	176.4	98.43	161.25	146	141.6	89.65	152.86	155.16	88.79	70.58	67.02	71.66	54	0.18	0.9	2.28	3.84	10.02	12.4	9.79	12.48	12.4	15.15	13.34	28.06	25.51	26.11	31.38	9.78	36.24	37.6	20.02	12.5
884	NO	18.37	14.5	21.57	15.76	20.41	76.91	83.23	72.77	33.92	29.02	22.16	37.44	37.36	24.43	41.17	52.94	39.11	39.52	28.87	28.02	51.31	28.63	90.86	67.41	89.32	60.83	94.71	52.22	0	0	4.88	2.42	5.64	2.71	1.6	4.4	1.6	10.48	16.93	13.72	19.46	9.46	10.26	12.39	10.22	13.37	16.73	19.11
885	NO	6.86	8.16	10.76	15.64	13.23	14.54	8.7	14.67	28.5	29.3	25.37	32.52	28.05	28.06	55.2	79.35	45.73	39.64	65.54	39.31	48.51	61.7	74.64	100.55	89.12	105.04	92.8	79.94	0.45	0.44	1.88	3.22	6.6	4.36	3.12	4.14	6.09	12.12	23.4	14.11	11.18	14.94	12.94	19.56	2.1	18.68	14.83	19.1
886	NO	22.78	17.91	15.06	15.5	15.13	19.55	7.84	24.65	6.52	17.02	19.19	18.85	14.95	22.22	23.33	28.61	23.04	23.59	36.05	40.6	37.07	31.92	47.15	40.89	35.08	35.08	33.71	32.68	0	1.25	4.38	1.85	2.73	1.41	0.48	1.34	7.23	6.57	7.95	4.13	4.62	5.73	3.42	1.41	4.62	8.05	9.88	7.15
887	NO	10.83	19.91	13.23	15.12	23.43	22.47	13.65	25.16	33.18	37.41	26.86	32.98	33.65	32.42	52.78	54.19	42.25	23	40.54	27.52	41.92	38.56	57.3	100.63	97.97	77.58	82.07	110.53	0.3	0.3	3.39	5.16	11.39	3.95	4.1	4.6	8.51	14.42	15.91	11.05	8.08	7.65	8.1	11.39	5.3	15.52	9.6	31.63
888	NO	14.28	26.18	18.62	14.98	20.16	26.74	17.22	11.06	9.1	14.98	25.69	56.06	55.59	37.82	33.39	48.77	28.79	46.22	54.22	45.88	35.92	39.18	37.78	51.16	33.02	32.26	25.58	16.05	0	1.4	0	0.28	4.2	2.39	5.34	2.13	2.26	5.1	7.92	4.28	2.56	5.53	3.89	9.08	9.73	8.99	13.38	10.62
889	NO	4.8	4.8	4.32	14.88	21.84	24.24	15.36	11.28	6	18	6.3	4.83	4.62	6.72	21.63	17.64	10.29	18.48	12.39	14.28	17.85	23.1	43.05	25.41	28.35	26.88	16.8	24.36	0.24	0.96	0.72	0.48	1.92	0.21	0.42	1.26	2.1	1.26	1.68	0.84	0.63	1.68	2.1	0	1.68	1.68	0	3.57
890	NO	22.37	10.62	37.26	14.83	29.48	78.95	78.84	73.96	56.81	32.98	33.91	43.64	41.35	57.6	57.97	59.59	42.03	60.53	59.09	65.99	51.39	68.47	72.01	87.67	51.66	68.22	44.8	53.28	0	0.11	4.15	3.75	1.12	0.63	2.2	0.84	2.84	3.59	2.21	10.4	3.93	6.33	6.21	13.33	14.92	38.87	14.1	18.68
891	NO	60.72	90.96	83.56	14.78	40.12	44.31	32.1	32.96	43.91	36.27	55.99	55.52	61.14	52.06	43.11	58.72	43.62	38.68	43.35	44.1	24.96	64.56	65.12	82.16	57.32	66.44	67.7	76.92	0	0	0.38	1.41	0.76	0	0	0.51	0.26	0.64	0.38	1.02	1.28	2.18	2.57	2.42	3.82	1.92	14.52	25.16
892	NO	13.79	9.35	16.72	14.73	17.3	27.18	21.01	15.44	27.08	21.12	27.52	44.97	44.23	11.09	27.6	20.16	20.58	33.26	32.14	49.33	55	88.07	69.65	252.32	105.06	95.15	63.45	101.17	0	1.36	1.78	0.68	1.19	3.04	3.04	1.36	0	2.04	1.36	1.1	4.32	0	4.94	3.64	0.68	1.64	11.73	9.95
893	NO	18.53	15.4	19.97	14.62	16.71	53.13	60.49	52.57	28.88	25.48	16.92	26.52	47.52	44.1	43.68	54.66	27.06	33.96	49.74	42	51.63	44.85	57.34	47.88	60.55	45.39	56.96	47.29	0	0.48	2.96	2	4.84	2.88	1.68	6.96	6.48	6.72	17.4	6.36	19.86	16.26	15	15.48	14.2	12.9	21.13	14.84
894	NO	26.42	19.31	14.14	14.34	14.23	16.59	23.63	24.74	14.2	15.78	11.88	19.04	20.32	15.23	12.25	23.54	14.33	19.66	9.57	8.46	20.1	61.2	50.62	58.19	40.12	40.61	42.52	48.09	1.44	5.98	9	6.46	12.19	6.38	8.92	7.98	1.74	1.7	5.24	0.56	3.85	4.45	0	10.06	1.34	2.46	3.28	3.16
895	NO	16.8	17.18	15.32	14.26	43.54	54.9	61.31	86.62	48.35	58.86	83.92	50.66	62.45	20.67	86.76	46.91	60.45	135.16	57.57	72.38	47.86	43.4	66.37	64.87	61.36	74.72	90.82	104.92	0	0.22	1.53	4.83	0.83	1.32	0.22	0.88	1.12	2.9	1.01	2.98	3.34	3.32	3.74	4.89	9.88	23.35	10.95	10.95
896	NO	0	0.5	19	14.25	8	19	14	12.25	7.75	4.75	13.25	8.5	6.5	5.25	10.25	7	4.5	5.5	4	6	2.75	9.25	7.5	8	6.5	8.25	18	12.75	0	0.75	0.25	0.25	0	0	1.25	0.75	0	1	0.25	0	0	0	0.5	0.75	1	2.5	3	12
897	NO	9.51	12.55	20.33	14.06	27.5	26.57	25.39	21.73	25.01	28.63	28.54	18.77	32.71	33.84	47.52	27.82	21.98	36.21	42.08	42.09	29.88	40.53	33.58	33.66	40.15	32.72	35.42	60.9	5.45	6.85	10.91	9.57	1.8	5.7	1.15	5.02	6.11	7.74	3.01	5.56	1.02	3.26	4.25	4.52	9.38	7.28	1.54	5.93
898	NO	11.78	0	12.16	13.76	12.96	5.19	15.42	8.91	5.14	3.2	5.33	5.87	9.2	13.62	7.28	9.83	4.66	5.49	5.85	3.15	4.4	20.99	19.74	20.71	20.42	20.06	24.06	16.68	0	0	0.07	0	0	0	0.07	0.21	0.42	0.21	0.14	0.56	1.68	1.47	0.91	1.05	2.65	6.25	3.63	3.21
899	NO	11.61	23.65	22.36	13.76	62.35	32.68	69.23	35.69	24.51	8.6	21.07	32.25	33.54	11.18	33.11	6.88	12.04	20.64	40.85	21.07	26.66	36.55	28.38	25.37	32.25	40.42	40.42	36.12	0	1.29	0	2.58	0	0	2.15	0	1.72	1.29	3.01	1.29	2.15	10.75	3.01	0.86	4.73	14.62	2.15	11.18
900	NO	5.56	8.68	12.84	13.51	12.85	16.62	12.39	5.84	10.22	15.24	18.8	15.82	16.43	10.24	12.56	17.65	12.41	12.1	13.94	11.5	10.61	37.83	45.78	96.15	118.6	82.48	106.44	98.66	0	0	1.12	1.68	3.68	0.89	0.56	1.4	2.97	2.64	3.25	2.31	3.2	0.99	0	0.56	0.28	5.59	7.71	28.6
901	NO	8.58	8.46	9.12	13.32	10.8	21.88	17.98	25.04	7.76	9.74	25.69	12.52	25.07	8.13	13.99	20.63	22.08	33.66	36.09	29.27	26.4	25.08	41.88	16.5	27.78	27.66	49.14	56.7	1.06	0.6	0.4	1.26	1	1.46	0.79	2.19	1.34	2.86	7.67	1.88	3.04	1.64	0.18	2.1	5.76	13.2	5.28	8.58
902	NO	23.89	8.03	19.53	13.14	17.86	27.01	29.19	29.7	24.9	29.8	25.78	36.18	31.74	13.25	22.19	26.5	20.04	24.3	34.18	31.37	29.22	73.93	106.66	96.94	86.41	38.56	80.73	84.84	1.29	5.79	4.87	6.88	7.07	6.34	5.85	6.83	2.93	10.32	5.95	6.24	5.23	7.08	8.28	11	8.75	29.32	19.32	19.81
903	NO	13.28	17.4	32.93	13.12	46.56	56.36	38.88	84.44	69.64	43.76	76.39	77.11	65.35	24.27	65.15	80.08	56.9	92.73	78.22	65.58	81.72	79.68	97.94	86.24	100.75	99.61	69.1	68.5	0	0	1.68	3.4	4.48	0	1.24	0	0	4.06	8.4	14.63	11.9	10.55	7.94	23.28	24.46	20.89	24.16	16.85
904	NO	13.08	4.56	18.64	13.08	19.44	45.98	36.52	17.38	11.12	7.84	17.1	13.35	32.61	34.58	26.72	30.34	28.03	68.38	52.8	31.95	49.36	60.94	59.76	53.92	59.8	71.56	58.96	51.94	0	0.5	5.06	0	1.26	3.46	0.49	1.73	5.16	2.22	2.74	3.49	1.96	0	2.48	1.84	5.42	17.92	14.1	18.88
905	NO	9.45	13.95	12.15	13.05	7.2	9.45	5.4	14.4	3.6	9.45	6	12	10.8	14	8.4	8	13.2	10	12.8	12	13.2	13.2	6.4	4.4	4.8	4	2	4	0	2.25	4.5	0	0	0.8	0.8	1.2	0	1.2	2	3.6	2.4	2	1.2	0.8	3.2	0	0	0
906	NO	10.77	11.39	11.24	13	9.58	17.96	25.61	20.15	14.72	15.23	13.87	18.95	20.29	15.41	16.37	18.32	17.54	21.45	23.78	17.79	26.94	41.7	68.16	58.34	66.8	56.19	36.02	40.33	7.29	0.88	2.77	1.23	4.5	3.87	5.26	5.11	6.05	2.66	8.05	3.96	7.55	6.67	7.82	8.48	5.61	19.94	10.64	14.8
907	NO	13.4	10.2	37.08	12.95	20.44	26	9.72	10.8	21.94	7.17	11.58	11.91	15.69	6.58	22.04	16.67	19.12	66.29	60.56	75.86	57.76	57.41	52.41	45.73	12.96	27.29	16.75	55.47	2.43	0	1.8	3.02	0	1.26	0	0.48	1.33	0.32	0.32	0.8	2.92	6.43	10.2	10.08	12.53	13.61	12.23	7.14
908	NO	14.73	9.9	15.08	12.89	9.49	12.22	13.01	13.62	9.69	8.04	9.87	11.3	10.39	5.8	4.87	12.04	7.21	4.16	4.33	4.03	12.39	56.11	23.06	39.41	37.64	30.68	28.58	39.71	4.96	5.14	5.81	4.74	6.48	4.8	5.06	6.1	4.37	4.07	3.85	3.85	2.51	1.99	1.47	10.29	3.81	3.03	4.5	2.37
909	NO	17.74	20	27.92	12.8	23.18	37.22	35.15	49	48.1	47.37	47	47.6	50.43	41.93	43.1	51.21	55.78	46.11	53.85	44.97	14.37	56.79	71.7	89.9	106.66	73.85	74.47	84.59	9.82	7.79	10.19	11.68	13.36	10.3	10.3	9.16	16.04	13.03	16.82	14.32	12.79	11.44	12.82	0.44	0	20.2	13.97	28.65
910	NO	16.71	8.21	14.07	12.79	11.96	17.46	15.72	18.37	3.88	6.51	16.4	15.83	25.24	17.22	36.72	20.52	18.11	27.96	37.15	35.04	34.48	39.27	51.13	40.81	40.64	46.02	34.13	35.86	0	1	2.75	0.9	1.35	2.06	0.65	1.21	8.71	5.84	5.72	2.24	4.02	3.01	3.13	2.14	5.09	14.3	10.04	12.19
911	NO	19.5	23.74	18.31	12.68	36.57	40.65	49.78	65.09	37.69	43.49	79.76	65.96	71.64	57.22	136.84	123.94	130.39	149.62	98.78	109.69	109.81	104.72	104.86	122.06	88.06	97.62	111.34	103.61	0.45	0	2.06	2.52	0.28	0.78	0.13	0.52	7.51	6.61	4.19	4.02	14.28	12.52	8.09	11.08	11.36	23.19	21.03	14.53
912	NO	31.38	35.52	36.38	12.67	20.82	38.72	44.64	46.32	36.17	31.27	15.5	24.72	26.98	14.65	31.54	44.28	24.44	23.58	30.74	33.8	27.53	37.81	37.21	25.1	39.28	37.03	41.65	53.52	0	0.96	21.83	7.82	6.96	7.25	3.2	14.42	15.37	16.24	18.86	4.93	5.37	16.84	17.98	18.3	8.44	12.84	17.81	20.24
913	NO	31.95	26.75	20.08	12.55	10.43	10.42	18.56	20.71	16.01	12.36	18.19	21.84	34.41	16.58	21.29	18.42	15.82	16.05	31.33	26.25	21.67	71.74	71.43	91.26	57.42	56.24	62.06	63.85	2.69	1.53	1.82	1.71	3.7	4.52	9.27	7.87	7.6	10.58	6.77	5.32	5.7	14.76	10.92	9.54	9.28	14.86	18.56	6.63
914	NO	25.46	17.88	15.82	12.54	15.4	32.6	40.06	35.38	21.68	22.84	14.72	31.75	34.05	37.25	27.07	31.92	49.35	60.8	66.57	48.34	49.25	23.95	37.07	58.98	56.15	57.64	72.39	67.95	0	0.26	0.52	1.36	1.3	0	2.75	2.75	2.75	4.13	7.52	4.59	7.34	3.3	4.86	2.94	3.85	8.07	10.18	6.33
915	NO	11.3	15.76	17.12	12.3	29.4	22.02	33.65	17.89	24.13	232.47	354.14	146.56	107.18	72.11	50.75	19.4	11.42	27.42	20.83	14.71	20.64	58.57	78.12	160.16	146.65	103.18	75.53	133.01	5.04	2.64	2.27	1.95	27.84	45.24	37.86	11.37	9.14	2.67	4.15	2.12	5.28	2.58	1.93	3.1	15.23	15.93	24.03	16.66
916	NO	10.45	5.7	10.83	12.16	11.02	10.26	4.75	8.55	11.4	9.69	22.45	19.32	11.47	17.64	20.89	17.85	19.96	29.43	24.1	25.05	21.14	45.55	55.5	67.8	72.84	78.02	84.61	86.89	0	0	0	0	0	1.11	1.85	1.11	1.11	1.92	2.29	2.66	2.92	5.77	2.29	1.73	1.11	7	10.57	11.66
917	NO	4.94	7.02	11.7	12.1	11.66	17.16	12.1	0	2.5	7.78	19.73	16.74	22.19	15.04	10.94	23.38	12.18	22.82	23.44	13.86	25.36	49.34	56.72	77.97	85.56	70.94	85.86	87.78	0	0	0	0	0	1.62	1.62	1.73	0	1.16	2.54	0.58	1.6	1.16	0.58	3.46	3.73	3.11	8.02	9.06
918	NO	11.75	5.25	3	12	6	11.75	11.5	5.5	2	2	3	0.5	3	0.5	2	3	2.75	3	4.75	5.25	2.75	9.5	8.75	7.25	15.5	17.5	17.25	15.75	0	0	0	1.25	2	0.5	0	0.75	0	0	0	0	0	0	0	0.25	0.25	0	0.25	2.25
919	NO	23.91	25.62	18.78	11.89	18.55	19.81	25.48	14.54	13.54	11.44	39.13	48.78	45.71	25.18	46.91	36.26	37.51	42.28	43.69	48.97	48.48	59.02	73.74	70.1	60.58	51.96	9.48	50.76	4.67	3.53	2.86	1.84	4.83	6.04	4.18	4.88	6.61	8.61	14.19	15.73	13.09	14.17	18.77	16.52	13.46	8.26	7.8	11.34
920	NO	15.25	21.75	17	11.75	6	10.75	19.75	11.75	7.75	7.75	28.35	31.95	31.05	10.35	17.55	22.05	22.95	22.05	17.1	26.1	19.35	22.5	20.25	11.7	12.6	18.9	12.6	23.85	0	0	0	0	0	0	0	0	0	0	0.9	0	0.45	0	0.45	0	0.45	1.35	1.8	5.4
921	NO	11.78	9.2	24.47	11.58	8.09	10.11	10.72	13.97	20.84	13.97	22.67	20.46	21.17	18.87	30.2	22.74	16.29	20.76	23.27	23.31	22.88	72.46	74.7	111.23	103.92	87.33	73.36	68.94	1.65	3.3	4.4	4.04	1.65	6.58	0	2.27	4.93	3.48	3.92	4.16	6.58	3	5.42	9.03	8.33	4.69	9.16	2.85
922	NO	17.26	9.89	13.19	11.22	13.31	13.89	11.97	18.74	10.45	6.9	21.67	9.35	16.56	14.27	17.54	21.26	11.39	9.69	11.88	13.95	16.84	18.47	15.92	25.26	26.34	13.07	14.13	19.43	5.79	4	4.25	1.95	1.66	1.23	0.64	1.92	2.46	4.18	4.87	4.5	5.09	3.86	2.09	5.19	6.13	10.85	9.39	11.51
923	NO	2.52	11.2	11.2	11.2	52.64	69.16	33.6	38.08	33.6	33.6	8.95	29.8	18.77	3.43	12.92	26.49	36.1	32.4	22.08	12.72	44.68	82.02	123.74	83.94	83.77	71.14	68.97	73.46	0	2.8	5.04	8.4	8.4	2.75	7.5	8.48	0	4.24	12.4	10.24	9.95	11.74	9.73	9.3	15.94	37.04	29.58	23.94
924	NO	15.31	20.36	7.44	11.18	6.76	10.53	13.78	8.58	5.2	3.64	10.73	15.84	22.45	9.18	10.7	10.16	10.1	13.02	11.52	5.76	15.74	31.96	34.45	33.38	26.29	19.64	13.01	21.34	0	1.82	0.39	0.65	0.52	6.38	6.72	5.72	0.96	0.84	4.32	3.36	3.68	4.32	2.56	2.04	3.32	5.15	4.94	7.95
925	NO	15.1	10.23	13.08	11.13	7.87	11.06	27.25	26.18	21.8	11.06	13.31	11.07	9.29	7.15	5.45	5.84	11.09	7.61	7	8.85	9.32	3.24	28.24	22.6	24.56	26.84	23.76	26.44	2.07	1.68	6.72	2.8	0	4.31	3	2.85	0.77	0	1.08	1.62	2.7	1.08	1.77	4.6	3.6	10.44	6.08	8.32
926	NO	31.75	18.74	13.27	11.07	10.99	23.28	29.37	24.72	15.75	24.05	24.42	18.84	22.56	9.92	22.92	35.45	18.84	9.98	11.98	2.25	24.66	101.01	128.69	118.79	75.36	60.95	57.61	92.6	1.76	3.3	5.84	2.2	2.2	10.71	1.14	7.71	1.71	0.57	18.06	6	2.14	2.28	0	4.88	4.83	5.09	2.54	8.36
927	NO	11.25	12.03	9.54	10.94	10.75	10.86	13.54	11.58	7.99	5.32	18.98	14.04	14.43	8.34	12.32	8.63	4.79	19.98	11.04	13.95	17.88	30.12	24.08	24.2	29.64	29.62	17.92	17.34	0	0.89	1.26	1.73	0.94	4.81	4.55	2.6	1.74	0.78	2.91	1.56	1.1	2.13	3.34	2.22	6.16	4.7	3.68	1.78
928	NO	37.44	18.08	22.56	10.88	17.59	40.26	27.07	20.12	24.03	21.16	27.48	31.14	49.64	12.34	43.55	27.27	35.68	55.45	54.91	38.22	48.86	82.54	77.38	88.98	110	86.14	87.07	103.28	0	1.85	1.11	0.74	0.8	0.42	0	0.68	0	0	1.18	1.98	1.32	1.32	1.91	3.49	5.34	2.84	6.88	2.1
929	NO	16.3	9.2	9.91	10.81	12.34	21.2	34.43	28.52	17.35	17.27	12.85	23	24.38	11.61	36.2	37.8	30.16	17.38	17.48	13.96	22.22	78.28	58.49	82.8	64.54	42.65	42.31	65.78	2.88	1.05	10.41	1.05	0.75	6.64	4.36	12.9	4.8	9.6	11.97	10.98	6.16	2.88	0.65	3.5	4.92	8.72	1.07	2.97
930	NO	38.39	32.37	30.29	10.8	20.86	43.87	32.31	28.34	18.64	19.44	58.83	39.73	42.31	35.93	45.14	34.85	45.67	59.99	63.56	62.97	46.45	72.31	85.36	77.01	63.76	56.82	43.39	85.16	0	2.3	1.98	1.52	3.26	7.04	4.27	3.53	4.89	9.29	11.57	13.77	10.81	14.89	19.2	13.59	7.74	10.05	3.25	4.86
931	NO	26.18	20.79	16.17	10.78	12.32	10.78	13.86	10.78	9.24	13.86	18.75	13.5	18	25.5	27	24	20.25	20.25	18	16.5	12.96	37.26	14.58	38.07	18.63	48.6	36.45	51.03	1.54	3.08	3.85	5.39	4.62	4.5	4.5	5.25	4.5	6	6	5.25	6	8.25	9	6.48	5.67	11.34	4.05	6.48
932	NO	24.9	18.55	23.54	10.36	46.66	58.92	48.48	36.38	44.92	67.88	66.7	72.9	76.44	68.24	64.87	75.98	17.98	96.65	28.54	46.03	32.31	41.04	58.5	39.99	30.24	31.14	43.2	26.1	0	0.32	0	0	0.96	1.19	0.62	2.55	1.7	0.83	5.53	2.22	5.82	5.28	4.91	3.18	9.6	11.1	5.7	7.86
933	NO	17.41	17.07	32.25	10.33	23.46	45.77	19.01	24.54	21.75	18.04	16.31	11.66	22.83	12.82	16.04	32.26	17.54	12.18	7.9	22.31	25.45	71.29	55.7	43.75	98.36	70.24	119.1	110.52	7.76	7.76	2.74	0	10.67	0.32	3.05	4.06	0.91	5.19	9.15	2.73	4.55	4.55	12.74	4.55	6.44	22.37	0.92	9.15
934	NO	1.44	6.35	2.7	10.31	9.1	22.13	17.98	17.86	16.62	19.49	5.82	25.56	28.74	13.94	28	21.13	21.81	28.1	16.68	43.19	61.4	67.88	71.14	94.18	106.52	77.05	81.16	128	2.73	1.82	4.72	2.18	1.09	0.72	0.72	2.28	3.62	1.94	5.15	3.03	3.99	0.96	10.45	12	4.53	12.09	12.94	6.93
935	NO	11.1	16	16.86	9.93	9.93	12.49	14.22	15.27	10.83	14.37	17.42	22.79	20.01	5.85	13.01	16.53	12.48	16.75	19.17	14.55	15.3	34.8	28.85	52.9	53.05	57.25	50.2	50.6	0	0	2.86	1.28	1.28	15.65	7.06	11.53	8.37	4.34	4.26	7.75	7.96	9.13	2.13	6.55	7.45	8.9	11	8.3
936	NO	13.39	12.25	11.42	9.89	8.67	7.41	13.94	11.08	9.17	11.36	44.81	30.8	16.8	6.56	18.46	9.9	8.34	11.35	18.79	19.06	23.32	31.32	44.31	43.3	56.92	33.19	36.65	90.61	0.62	3.28	4.72	3.48	3.86	2.4	1.76	3.14	0.88	3.75	3.92	2.4	2.94	6.68	8.2	5.87	4.38	7.25	8.79	12.46
937	NO	5.4	3.46	13.48	9.61	10.96	14.28	8.28	13.77	6.83	6.67	13.54	11.83	6.04	8.24	13.12	12.19	7.09	9.7	11.77	14.9	13.97	14.88	22.52	20.12	11.74	17.21	22.47	20.5	0	0.39	0.93	0.73	0.6	0	0.65	0.39	2.66	2.99	2.98	0.57	0.95	1.52	1.4	0.39	1.66	6.24	6.88	7.95
938	NO	21.35	8.96	15.05	9.52	7.7	44.1	24.78	33.95	33.67	16.52	19.15	27.65	17.88	25.65	31.34	48.53	23.23	18.28	24.48	29.39	27.04	31.46	19.5	23.66	23.4	29.38	26.78	24.18	0	0.21	0	0	1.26	0.78	1.04	1.04	3.12	2.86	3.11	9.09	1.3	3.38	3.11	7.54	7.02	8.84	11.44	9.1
939	NO	8.8	6.98	10.73	9.5	51.61	91.01	74.35	25.26	118.5	63.12	91.8	111.54	101.09	66.62	113.15	107.98	115.28	123.74	121.45	7.93	186.98	133.93	108.02	72.42	111.11	110.9	96	62.45	1.32	0	0.08	2.31	6.93	4.88	13.79	9.57	11.55	4.42	31.67	14.98	7.98	8.18	0	11.4	15.93	11.74	16.91	22.06
940	NO	8.28	7.7	8.86	9.28	8.7	9.57	20.2	16.32	7.83	4.93	7.32	6.21	9.75	8.05	11.17	11.19	16.68	14.92	12.31	9.97	53.58	77.68	114.64	85.25	68.4	98.23	90.18	96.67	1.45	2.61	5.63	4.35	3.77	5.15	2.81	2.36	1.18	1.77	2.36	2.36	4.76	4.78	3.07	9.59	14.81	11.94	3.52	6.93
941	NO	7.68	6.72	5.76	9.28	6.72	6.72	13.44	9.6	10.24	1.28	8	13.44	10.56	8.32	8	7.68	8	8.96	4.8	5.44	8.06	5.58	2.48	2.79	3.1	6.82	9.16	8.23	2.88	3.52	2.56	3.84	6.72	3.84	4.48	5.12	2.24	3.52	4.16	4.16	2.24	2.24	0.96	5.58	4.03	2.17	0.62	1.86
942	NO	9.75	10.92	14.82	8.97	9.36	9.75	5.46	12.09	3.51	1.56	3.8	4.94	5.7	3.8	3.8	7.22	7.6	9.5	8.74	7.6	3.8	14.44	14.44	7.22	11.02	10.26	6.08	13.3	1.17	2.34	0	0.39	1.95	0.38	0.76	0.38	1.52	1.52	0	0	1.14	1.14	1.14	0.38	0.76	0.76	0.38	0.38
943	NO	12.1	8.31	10.65	8.9	6.7	9.2	21.48	20.81	17.75	9.2	25.07	23.73	19.41	16.43	16.73	10.8	18.67	16.81	18.94	17.57	21.07	11.39	30.16	24.13	27.41	29.94	25.86	27.74	1.64	1.29	5.16	2.15	0	4.01	2.46	3.29	0.87	1.44	1.36	2.52	2.92	1.36	1.45	3.98	3.7	10.67	6.88	8.47
944	NO	12.65	10.7	9.4	8.55	9.95	12.9	19.7	21.3	12.65	4.85	4.59	8.03	10.67	6.75	5.45	7.65	4.61	10.94	12.45	9.16	8.75	28.55	37.6	35.55	30.65	33	38.05	44.85	3.25	2.45	2.2	0	2.65	1.76	3.9	2.62	2.41	1.09	2.85	2.2	3.08	4.82	1.97	6.85	7.25	3.95	7.25	5.05
945	NO	5.8	7.32	7.28	8.52	13.2	8.3	4.12	5.44	5.3	3.1	11.77	11.67	8.77	8.87	13.47	18.98	17.85	13.73	14.46	33.95	32.25	52.68	49.21	65.1	56.13	66.96	51.69	50.41	0.88	0.66	0.66	0.22	0	0.29	0.29	0	0	0	0	0	0	0.58	1.16	2.73	2.94	4.47	9.48	10.93
946	NO	7.32	6.27	6.03	8.44	7.17	7.35	12.54	11.94	10.39	2.93	9.4	12.92	12.28	9.56	9.4	11.04	8.4	8.28	5.4	7.12	9.62	7.06	4.66	6.33	8	7.04	5.92	7.61	3.33	3.85	2.98	3.39	5.64	3.32	3.84	4.76	2.22	3.06	3.98	3.68	2.12	1.92	0.88	5.36	5.01	3.39	1.24	3.32
947	NO	13.26	14.9	18.72	8.4	19.22	28.2	23.53	16.5	13.2	22.55	14.64	17.95	15.18	14.12	14.9	14.27	10.52	10.55	15.95	10.22	9.75	29.75	32.86	39.08	32.58	32.45	26.4	37.66	6.8	7.97	9.05	2.7	10.56	7.81	3.41	4.73	3.41	4.46	6.02	5.84	5.25	4.29	5.04	4.33	0	6.45	11.53	15.58
948	NO	5.54	7.3	4.12	8.32	19.48	45.1	19.36	23.1	14.58	24.84	5.95	10.61	13.2	12.32	16.87	13.41	6.86	25.65	16.21	9.68	17.46	18.79	20.16	38.88	16.06	27.42	23.73	44.35	6.94	10.34	8.58	0.68	8.92	0.35	1.03	6.92	4.47	4.14	3.44	3.4	7.91	3.75	2.76	3.43	3.12	3.32	9.27	0
949	NO	2.7	4.5	10.8	8.2	13.12	20.09	6.97	3.69	9.02	3.28	4.92	4.1	8.2	9.43	7.38	6.97	4.1	3.28	4.1	4.92	2.25	6.3	9	13.05	13.95	8.55	9	8.1	1.23	0	0.82	0.41	0.82	0.41	0	0.82	0.41	0.41	0.82	0	0	0.41	0	0	0.9	2.7	1.8	1.8
950	NO	9.7	14.56	5.67	8.16	3.82	6.41	15.82	14.76	12.41	8.14	12.57	15.13	24.52	15.3	14.62	14.74	17.52	25.65	23.62	7.75	18.24	67.16	66.82	75.07	58.52	45.72	31.24	48.02	0	2.75	0.43	0.5	0.78	5.2	4.22	5.48	1.9	2.79	7.31	6.31	8.16	8.21	0.8	4.22	4.28	6.8	7.44	11.66
951	NO	24.05	9.99	7.03	8.14	17.76	19.61	19.24	13.69	15.91	9.25	8.74	17.94	14.26	14.72	19.32	16.1	7.82	16.56	14.26	14.72	19.35	34.2	23.4	35.1	21.6	29.7	27	31.95	0	0	0	1.11	0	0	3.22	2.3	2.3	4.14	5.06	6.44	7.82	2.76	3.22	2.25	20.7	10.35	16.2	8.55
952	NO	3.85	3.92	5.65	8.06	9.12	8.94	7.45	6.75	9.6	8.07	12.82	15.48	12.18	21.96	23.16	20.88	17.2	18.18	16.84	24.46	9.2	36.76	54.48	73.76	67.2	40.88	63.56	42.12	0	1.2	0.3	0	0	0	0	0	0	0.8	0.8	0.8	0.6	0.4	1.38	0.2	1.88	4	5.8	6.8
953	NO	11.1	10.62	27.72	8.04	4.08	22.14	37.53	38.69	13.22	16.13	27.27	48.19	40.33	21.02	33.26	44.77	35.63	29.27	35.3	28.83	21.2	35.36	50.75	62.18	60.05	44.48	53.52	62.96	1.25	0.54	4.93	2.6	1.52	2.5	5.56	5.81	7.21	5.82	5.8	5.83	7.76	9.15	3.61	3.34	8.6	0.84	3.24	3.16
954	NO	5.7	13.58	9.54	8	14.62	18.72	36.06	48.77	38.8	45.48	66.3	28.4	55.68	46.41	46.7	25.64	34.44	57.26	54.68	62.78	47.23	73.36	77.81	55.16	35.15	47.21	59	85.18	2	2.8	1.2	8.21	8.23	13.15	6.28	6.16	0.88	14.08	13.2	6.16	14.96	17.6	9.39	6.09	14.12	10.69	5.22	6.96
955	NO	17.49	15.36	32.99	7.92	26.4	58.77	82.25	82.3	64.81	63.5	41	37.48	7.92	29.58	24.16	30.9	33.1	48.94	50.7	10.2	56.02	79.03	27.92	28.34	40.95	50.74	69.21	75.44	2.22	7.77	4.44	10.73	4.07	4.9	4.9	0	0.9	4.5	7.2	8.08	6.28	2.22	0.9	0	15.4	7.79	14.42	25.37
956	NO	6.44	6.12	8.48	7.72	9.56	7.96	6	18.48	13.04	11.44	20.5	22.48	29.14	21.32	29.34	34.24	21.54	16.72	20.1	18.62	19.2	22.65	11.87	32.37	58.7	39.67	17.89	50.52	3	3.08	3.76	3.28	1.32	3.6	3.68	7.4	6.52	6.16	4.68	5.46	3.14	3.14	2.98	3.03	6.39	6.15	3.42	15.62
957	NO	6.62	7.49	8.71	7.43	4.84	8.32	4.67	10.99	15.96	12.19	12.03	13.29	27.09	4.88	11.97	11.23	6.01	7.9	10.76	7.28	5.36	14.9	15.13	14.9	14.4	14.4	15.63	17.94	0.25	0.25	0	0.25	0	0.5	0	0.5	0.25	0	0	0.25	1	0.5	0	0	2.21	2.75	4	1.4
958	NO	4.9	0	4.9	7.35	7.35	7.35	8.82	12.25	10.29	9.31	5.88	8.33	9.31	2.94	4.41	4.41	7.35	4.41	4.41	4.41	2.94	7.84	3.43	28.42	32.83	36.75	33.32	31.36	0	0	0.98	0	0	4.41	2.94	2.45	1.47	1.96	0.98	1.96	0.49	0	0.49	0.49	1.47	2.94	0	0.98
959	NO	10.56	12.89	9	7.21	10.02	44.53	42.74	44.6	29.34	17.56	29.7	30.18	42.96	20.47	40.1	43.79	35.8	44.28	27.3	22.92	39.16	63.29	85.11	59.24	98.99	70.5	54.34	67.39	2.57	1.49	4.58	4.39	3.12	3.21	1.53	1.88	2.56	1.19	2.11	2.64	2.25	1.34	1.33	3.1	3.44	2.74	8.44	8.19
960	NO	4.32	6.39	5.85	7.2	17.19	29.7	27.63	6.66	5.58	2.43	5.4	4.68	6.39	1.32	5.4	4.44	6.6	6.84	6	8.16	5.04	9.6	8.16	5.95	6.12	7.65	9.35	18.36	0	0	0	0	0.54	1.62	0	0	0.24	0.24	1.2	2.4	0.36	2.76	3	6.36	0.12	0.68	0.85	1.36
961	NO	10.96	21.92	7.2	7.15	6.89	10.14	9.79	1.76	7.92	7.23	13.91	16.95	21.32	12.01	18.07	17.81	11.58	12.47	11.51	16.61	36.91	31.81	49.96	80.06	81.26	63.94	73.12	78.73	0	0	0	1.2	1.76	2.09	1.39	3.3	2.8	4.55	5.42	2.1	3.47	4.01	4	8.24	0.3	12.18	12.35	13.32
962	NO	3.42	5.46	8.18	7.03	6.56	6.73	7.02	5.22	10.78	6.79	8	8.64	9.92	5.44	6.08	5.12	4.16	6.08	4.48	4.8	4.65	2.17	13.64	16.43	18.29	11.16	10.54	17.36	0.12	1.27	0.54	1.27	3.08	2.24	1.92	0.96	0.32	0	0	0	0	0	0.96	1.24	0.62	3.41	2.48	4.03
963	NO	5.7	9.3	7.8	6.9	12.6	14.1	14.4	15.6	14.1	12.3	11.2	12.16	9.6	3.84	4.8	11.2	8	4.8	9.6	22.08	17.36	30.07	18.29	0	15.81	19.53	11.78	37.51	0.9	1.2	0.3	0.9	0.9	0.96	1.6	1.92	0.96	0.96	1.6	1.6	1.28	1.6	4.16	2.17	4.65	6.2	0	5.89
964	NO	6.12	4.76	6.8	6.8	12.92	14.96	6.8	12.24	11.56	5.44	28.04	12.19	20.84	11.46	12.68	9.87	8.41	25.85	15.6	17.92	21.07	57.78	43.93	47.42	59.59	60.44	33.79	42.96	0	2.04	4.08	4.76	1.36	7.19	3.05	2.44	1.95	1.22	5.24	3.17	1.22	2.56	1.22	5.8	10.59	10.53	7.21	4.56
965	NO	11.1	11.1	8.1	6.6	15.6	13.5	14.7	13.8	11.7	15.6	10.26	10.64	14.06	23.18	4.18	27.36	17.48	27.36	22.8	32.3	25.46	31.54	43.32	50.54	31.54	33.44	25.84	26.98	0	0	0	0	0	1.9	0	0	0	0	9.5	4.18	2.28	0	0.38	1.52	4.18	3.42	2.66	0.76
966	NO	9.86	5.07	7.58	6.32	14.31	26.29	56.47	6.32	24.11	27.12	42.9	61.28	62.31	59.63	24.05	37.23	38.09	100.74	122.08	99	79.25	61.15	73.65	75.9	58.75	64.68	64.75	58.66	0	0	0	0.14	1.44	2.3	1.28	2.05	5.62	9.45	7.78	15.88	24.58	24.04	20.56	6.1	17.59	11.88	8.87	15.06
967	NO	4.48	1.82	2.66	6.3	3.64	11.34	9.1	8.68	8.12	8.68	3.36	3.48	1.8	4.08	6.96	9.84	4.92	5.76	9.12	9.96	11.25	16.65	14.55	18.6	13.5	17.25	21.45	12.75	0.42	0	0	0	2.38	0	0.24	0.12	0	0.12	0.36	0.36	0.12	0.24	0.24	0	4.95	4.8	4.65	4.2
968	NO	14.06	8.98	5.44	6.28	6.72	8.32	9.18	11.6	9.52	4.22	22.65	24.12	41.28	21.81	19.95	22.14	6	13.53	7.2	5.67	9.87	55.14	62.37	34.74	55.68	50.55	51.91	53.2	3.9	4.7	5.08	5.26	4.96	16.32	13.29	15.81	10.17	7.26	13.23	2.58	4.02	3.57	2.28	4.98	9.63	6.57	10.17	9.81
969	NO	7.58	11.4	7.58	6.13	7.91	38.45	7.26	11.91	10.07	7.42	9.78	19.35	22.13	12.42	13.36	13.5	12.95	23.36	20.9	29.54	27.49	69.95	60.06	57.1	57.37	60.52	39.33	55.8	4.77	2.24	3.18	3.54	7.78	1.91	0	1.91	0.51	4.17	4.92	2.42	8.56	11.1	4.83	15.48	6.83	11.82	4.48	8.91
970	NO	3.84	4.14	7.68	6.08	8.6	6.72	5.76	14.72	7.36	6.72	19.8	26.19	26.37	18.9	22.95	33.75	20.25	30.42	34.29	28.08	36.16	25.04	25.4	29.46	37.3	18.82	20.96	26.62	3.52	3.52	3.2	0.96	0.64	3.06	1.8	4.14	4.23	1.17	4.14	8.37	17.19	7.2	2.79	10.96	9.78	11.46	9.8	12.4
971	NO	14.8	11.84	6.66	5.92	8.88	9.99	15.54	3.7	2.96	7.4	4.07	8.88	9.25	7.03	7.4	9.25	6.66	8.88	11.1	7.77	11.84	11.1	2.59	11.84	13.32	0	16.28	10.73	0	0	0	0	0	0	0	0.74	0.74	0.74	1.48	0	0.74	0.37	3.33	1.48	3.33	3.7	1.85	2.22
972	NO	5.07	0	5.46	5.72	4.94	4.55	2.08	4.42	8.84	6.89	3.64	3.9	7.54	6.37	4.16	0	5.07	4.55	5.85	7.8							3.52	3.41	0.13	0.65	0	0	0	0.26	0.65	0	0	1.56	0	1.04	0	1.3	5.2
973	NO	4.23	6.39	7.65	5.31	9.18	9.54	9.72	7.29	4.68	6.12	10.92	12.48	14.56	9.62	11.18	8.06	11.96	14.56	14.3	9.49	3.77	5.98	9.49	11.83	7.15	10.01	9.62	14.56	0.09	0.54	0.45	0.36	0.81	0.65	1.56	1.69	0.13	1.04	1.82	2.21	3.12	2.86	2.34	0.52	4.68	1.69	1.82	2.34
974	NO	20.83	13.04	18.89	4.8	47.01	50.99	43.89	68.66	54.31	72.49	124.23	70.48	59.22	41.59	67.71	73.89	36.9	82.3	57.36	47.09	51.47	47.27	44.94	39.3	34.12	20.02	63.56	38.77	0.04	0	0.04	0	0	0.08	1.42	0.11	0.12	0.04	0.35	3.4	4.5	7.93	4.38	7.34	9.14	11.42	13.1	13.51
975	NO	3.24	3.24	3.96	4.68	1.8	10.08	15.48	14.76	17.64	10.08	8.84	7.14	11.9	15.98	9.52	8.84	2.04	10.54	7.48	15.3	14.7	13.65	12.95	15.75	16.45	17.15	13.3	15.05	2.16	3.96	2.52	1.08	2.88	2.04	0.34	3.06	1.7	2.38	2.38	1.02	2.38	0.68	3.74	1.4	1.4	1.4	1.4	3.85
976	NO	0	0	3.2	4.6	0.8	2.1	5.2	2.1	3.8	2.8	2.3	1.3	3.4	4.4	4.2	4.3	4	4.3	5.7	4.5	4.4	8.3	15	7.9	5.6	9.8	10.8	7.8	0	0	0.1	0	0	0	0.1	0.3	0.6	0.3	0.2	0.8	2.4	2.1	1.3	1.5	1.9	6.1	3.3	2.7
977	NO	2.9	0	2.9	4.35	4.35	4.35	5.22	7.25	6.09	5.51	3.48	4.93	5.51	1.74	2.61	2.61	4.35	2.61	2.61	2.61	1.68	4.48	1.96	16.24	18.76	21.75	19.72	18.56	0	0	0.58	0	0	2.61	1.74	1.45	0.87	1.16	0.58	1.16	0.29	0	0.29	0.28	0.84	1.68	0	0.56
978	NO	0.3	0.3	1.5	4.2	7.5	3.3	6.9	8.7	7.8	7.2	7.5	7.8	4.8	2.7	3	4.5	1.8	1.5	0.9	4.2	0.9	2.4	3.6	2.7	2.4	2.4	3	5.1	0	0.3	0	0	0	0.6	0	0	0	0	0	0.6	0	0	0	0	0	0.6	0	0
979	NO	3	2.5	4	4	6	20	12	17.5	6	18	8.5	3.5	14	4	10.5	7.5	3	7.5	11.5	8	10.5	15	12.5	21.5	0	19.5	26.5	31.5	3	8	8.5	1	9	0.5	0.5	6	2.5	3	2	0	4.5	0.5	2	2	1.5	3	2	0
980	NO	0.34	1.36	2.38	3.91	3.91	4.42	1.87	1.02	3.91	2.89	5.76	3.68	5.28	3.84	5.92	4.64	3.68	3.2	2.24	3.36	2.7	11.34	11.7	11.34	11.34	13.32	9.54	13.5	0	0.51	0.17	0.17	0	0.16	0	0	0.16	0	0.64	0.16	0	0	0	0.18	0.36	0.18	0.18	0
981	NO	10.26	5.02	3.06	3.86	5.02	5.02	6.18	3.78	3.42	4.58	4.48	7.28	3.36	5.6	6.16	6.16	2.8	5.04	3.36	2.8	3.36	2.24	1.12	2.24	2.24	3.92	6.24	13.38	0.58	2.76	4.36	2.98	2.18	1.68	2.24	1.68	1.12	2.24	2.24	1.68	1.68	1.12	1.68	1.12	1.68	0.56	2.24	1.12
982	NO	1.52	12.36	3.6	3.85	24.71	69.66	22.45	22.2	23.76	22.08	25.62	36.6	29.28	28.06	18.3	36.6	28.06	23.6	19.13	29.7	26.58	68.92	83.64	123.89	84.21	81.37	59.54	107.21	4.8	3.6	10.2	5.8	1.2	8.54	6.1	4.27	4.88	4.88	6.1	4.88	10.79	14.65	11.2	4.69	6.17	10.02	11.14	18.89
983	NO	21.87	30.72	46.78	3.69	16.74	74.98	69.26	57.42	35.33	50.22	55.73	50.12	58.53	65.77	51.31	24.01	24.35	21.87	35.62	45.7	76.6	103.46	72.81	68.74	56.74	69.37	48.75	67.51	0	0	0.41	0	0.35	0	0	1.65	2.97	2.47	9.69	8.72	6.25	4.63	2.94	4.45	2.96	9.01	7.55	9.1
984	NO	0.72	3.2	3.2	3.2	15.04	19.76	9.6	10.88	9.6	9.6	2.08	6.4	2.4	0	2.88	4.4	9.2	8.8	4.4	3.6							10.03	10.54	0	0.8	1.44	2.4	2.4	0.88	2.4	2.4	0	1.2	2.4	3.12	2.4	3.6	2.8
985	NO	1.6	4.8	4.6	3	3	3.4	6.8	3.4	0.8	0.8	1.2	1.6	1.4	2.8	3	1.2	0.6	2.8	2	2.6	2.6	3.4	7.8	7	2.2	3.2	3	2.2	0	0.2	0	0	0	0.2	0	0	0	0.2	0	0.2	0.2	0	0	0	0	0.4	0.2	0.2
986	NO	3.6	4.5	5.4	2.7	4.5	0	27	16.2	32.4	40.5	20.4	28.56	46.92	30.6	32.64	16.32	13.6	13.6	13.6	6.12	10.2	17.68	10.2	11.56	13.6	10.2	11.56	17	0	3.6	3.6	3.6	3.6	2.04	3.4	8.16	4.08	4.08	12.92	6.12	0.68	3.4	0	10.2	3.4	4.08	0.68	1.36
987	NO	5.85	2.43	1.71	1.98	4.32	4.77	4.68	3.33	3.87	2.25																			0	0	0	0.27	0
988	NO	1.56	16	20.72	1.56	1.82	18.1	19.48	13.28	11.98	11.28	24.9	13.99	24.84	7.16	24.11	24.18	20.11	15.97	17.14	15.97	20.92	52.19	47.74	64.32	39.67	43.21	45.04	86.59	3.5	3.76	4.02	5.24	4.54	3.92	5.49	9.48	3.12	5.84	7.86	8.15	7.11	10.69	6.47	7.98	3.31	2.1	19.75	8.19
989	NO	1.68	0.84	0.84	1.4	1.96	1.54	1.4	1.82	1.54	1.26	1.5	1.2	1.65	1.5	1.8	1.2	1.5	0.6	2.4	0.6	0.75	0.45	0.9	0.46	0.46	2.3	2.3	3.45	0	0.56	0	0	0.28	0	0	0	0	0.3	0.9	0	0.3	0.75	0.45	0.3	0	0.45	0	0.69
990	NO	4.05	5.4	11.81	1.08	2.16	15.87	9.15	10.66	10.39	18.62	32.34	7.2	27.73	28.12	37.24	32.34	50.78	38.03	28.38	23.84	22.51	38.36	33.27	44.38	67.64	43.53	55.51	54.15	5.37	7.34	13.02	13.83	26.58	28.38	0.36	16.48	11.64	14.19	14.55	27.66	14.42	14.68	6.54	8.83	10.82	19.51	20.88	28.57
991	NO	15.12	14.94	2.94	0.98	3.43	8.28	38.34	15.72	9.44	19.21	82.32	54.22	46.82	34.07	34.29	31.28	10.21	21.17	23.33	28.98	53.34	54.6	69.33	58.17	54.06	61.47	67.13	58.58	0	0	0	0	6.01	5.34	3.83	10.07	7.73	9.71	5.58	5.83	5.41	5.91	5.61	19.29	11.14	40	27.96	24.72
992	NO	0	5.31	0.59	0	1.18	1.77	2.95	1.77	2.36	1.77	3.54	3.54	4.72	1.77	0.59	7.08	1.77	2.36	3.54	5.31	7.32	18.91	22.57	21.96	12.81	12.81	12.81	12.2	0	0	0	0	0	0.59	2.36	2.36	1.18	0	0	0	0.59	0	0.59	1.83	3.05	0.61	2.44	2.44
993	NO	0	3.6	3.2	0	2.4	2	0.8	1.6	1.6	1.6	13.26	5.85	15.6	0	8.97	11.7	7.41	9.75	16.38	9.75	3.42	11.4	6.84	12.16	9.88	8.36	1.9	7.22	0	0	0	0.8	0	1.56	1.95	7.8	0	1.56	3.9	4.29	5.85	8.19	5.85	3.42	0.38	1.14	1.14	0.38
994	NO											12.75	12.9	13.05	8.25	13.05	30	25.05	36.75	35.85	34.05	11.4	27	30.15	17.4	13.2	14.55	15.6	13.65						0.3	0	0.3	0.6	1.2	0	0.9	0.45	1.2	1.05	0.45	2.85	7.8	0.9	0.75
995	NO	3.3	3.3	1.54
[truncated: 31 more columns]
